# Supplementary material for: Construction of an oxidative stress-related lncRNAs signature to predict prognosis and the immune response in gastric cancer
Source: Sci Rep. 2023 May 31;13:8822. doi: 10.1038/s41598-023-35167-8 (PMC10232468; doi:10.1038/s41598-023-35167-8)
Supplement: Supplementary file 1 — Supplementary Tables. [file 41598_2023_35167_MOESM1_ESM.xlsx]

## Sheet: Supplementary Table S1
Supplementary Table S1: 807 oxidative stress genes
NOS3
NOS2
CPT2
NOS1
SOD1
CAT
AIFM1
TNF
TP53
NFE2L2
CARS2
FARS2
HMOX1
GFM1
OXSR1
AARS2
SOD2
MAPK14
GSR
OSGIN1
ELAC2
MTO1
XDH
POLR1C
MAPK8
OSER1
EARS2
TUFM
MAPK1
MPO
TXN
OSGIN2
TSFM
IL6
PARK7
VARS2
OLR1
G6PD
TXN2
IL1B
MTRFR
CYCS
PNPT1
MRPL44
SIRT1
GPX1
RYR2
CYBA
GTPBP3
CASP3
APP
MTFMT
CRP
PON1
HSPA5
MRPS22
MAP3K5
CALM1
CXCL8
SLC6A4
ACADVL
PTGS2
CRH
NOS1AP
GSTM1
FASTKD2
JUN
FOXO3
G3BP1
HADHA
ADPRS
GFM2
INS
CCL2
RYR1
OGG1
GSTP1
FOXO1
PRDX2
NQO1
XBP1
MSRA
HSF1
HADHB
DDIT3
TARS2
ACADM
GAPDH
MRPS34
TRDN
HSPB1
CASQ2
IFNG
EDN1
CYP2D6
PRKN
MIPEP
CYBB
KEAP1
ATF4
CPT1A
ALB
BDNF
CYP3A4
EIF2AK3
C1QBP
HSPA4
PRDX5
PARP1
EIF2S1
MAPK10
AKT1
HSPA1A
APOE
TGFB1
APEX1
CYP1A2
HSP90AA1
FMO3
SNCA
CYP1A1
STIP1
HSD17B4
HIF1A
PRDX6
ADIPOQ
CP
ESR1
VEGFA
MRPS16
BAX
ICAM1
NFKB1
HBG2
SOD3
BCL2
SELENON
GSTT1
MAOA
ATP5F1A
SLC25A20
MRPL12
MAPK9
CAV1
PLA2G7
ACE
NFS1
ACADS
MTOR
TRMT10C
CYP2E1
PRKCD
NR3C1
NOX4
IL10
ACOX1
CAV3
GCH1
SHC1
PRDX3
CLU
SERP1
MRPL3
MAPK3
VWF
ATM
PPARG
CRHR1
VCAM1
EHHADH
TLR4
SDHA
GPX3
LYRM4
PRDX1
KNG1
MAOB
POMC
SDHB
QRSL1
VARS1
ACADL
NDUFS4
CALM3
LONP1
TRPM2
HADH
ATF6
ABL1
JAK2
CYP2C9
HSPA8
ALDH2
SFXN4
PRKAA2
PKP2
PRKAA1
ADRB2
PINK1
COX5A
UCP2
MRPS7
KCNH2
ETFDH
HSD17B10
SCN5A
SQSTM1
SP1
ABCD1
KCNJ5
MAP2K4
NCF2
MB
PPARGC1A
PDE5A
MRPS23
AGT
COMT
EME2
CYP2C19
MSRB2
CD36
FOS
OXR1
NDUFS8
ERN1
MSRB1
SNTA1
MDM2
NUDT1
PTGS1
KCNQ1
AGTR1
MTHFR
APOA1
CACNA1C
MAP2K6
TXNRD1
LEP
PTCD3
HSPA9
DLD
SDHD
MAPKAPK2
MRPS2
CDKN1A
GPX7
TXNIP
HMGB1
MRPS28
P4HB
ALOX5
NPY
EPO
ACAD9
UCP3
OXT
CREB1
GLRX
PRDX4
VHL
EIF2AK1
PPARA
CYP1B1
ATF2
PTEN
LMNA
SELE
TPO
FMO1
PON2
SRC
MRPS14
FAS
BLVRB
CASP9
MAPK11
SERPINE1
SLC2A1
CHAT
MMP2
ADCYAP1
AGER
GATB
ETFA
HBB
PRKG1
NPPA
STK25
SELP
STAT3
VCP
GPX4
IL1A
MRPS25
SGCB
TIMM22
IL1RN
EIF2AK2
DYNLL1
POR
ATP2A2
PSEN1
NOSTRIN
CALM2
PIK3CG
GATC
TF
MICOS13
KCNE1
CYGB
EP300
MAP2K3
BRCA1
SMPD1
CS
FKBP5
PRKCB
MT-CO1
CBS
HTRA2
TPD52
EGFR
TARDBP
RPS6KA5
ETFB
KDR
UQCRFS1
MAP2K7
NOX1
IGF1
RHOA
HMOX2
NCF1
BRCA2
DDAH2
TERT
CYB5R3
ANXA5
HP
ADH5
HERPUD1
MYH7
AKR1B1
ARG2
NDUFS1
FXN
CYP2B6
SESN2
SETD2
KRIT1
FMO2
AKR1A1
BCL2L1
ARG1
MMP9
IL13
MAPT
GGT1
NGB
NOSIP
REN
ASL
ANK2
GLRX2
C2orf69
MT-CYB
GCLC
PRKD1
RAC1
BMP6
POLG
NDUFS2
GHRL
MAP2K1
DBH
LOC110806262
SIRT2
PIK3CA
CTNNB1
EGF
STAT1
NFE2L1
EPHX1
PDHA1
NFKBIA
SIRT3
NPPB
MT-ND1
SLC25A4
CASP8
NR3C2
HTR2A
GFER
PTK2B
TXNRD2
NDUFV1
HYOU1
GSTA1
ADM
GJA1
DUSP1
VIP
CREBBP
FMR1
PRKAB1
TLR2
HSPD1
MGST1
DDX3X
ATF3
CALR
TH
ALDH3A2
MIEF2
EEF1A1
CRAT
PRL
ERCC8
H6PD
CUL3
CALCA
DRD2
MAPKAPK3
MAPK13
LPO
TYR
BCL2L11
CFTR
IKBKG
UCP1
CYC1
STK4
CHUK
CDKN2A
CDK2
SCARA3
HSP90B1
ALDH9A1
PCNA
IL18
CYP2A6
MUTYH
EGR1
HSPA1B
ACP1
BMP2
SCP2
CYP11B2
ISCU
NTHL1
THBD
FMO4
SDHC
CCL4
GSK3B
NDUFB9
CRYAB
CEBPB
AOX1
PTPN1
PPIA
INSR
ASS1
PGD
TSPO
DSP
NDUFA6
HRAS
PRKCA
GLUD1
EIF4E
GPX2
TTN
SUOX
LOX
FDXR
UQCRQ
GCLM
NOTCH3
TNFRSF1A
CNR1
FKBP4
SGK1
DECR1
GLO1
THBS1
NDUFS6
DAXX
RAC2
DDAH1
PPP1R15A
NDUFV2
NOL3
FN1
CYP3A5
MAPK12
HFE
NRF1
ACTA1
PRODH
OXTR
RORA
MT-ATP6
NDUFS3
LOC110973015
BAK1
IL2
CACNA1S
PRNP
CTSB
FASLG
CYP2C8
PAH
GCDH
FAM120A
NEIL1
TPH1
ELAVL1
AOC3
ATR
ELN
DHCR24
TIMP1
MT-CO3
PTPN11
SRXN1
S100A8
GSTM3
MYC
ALOX15
MSRB3
CRYAA
NDUFS7
ERO1A
SLC22A5
OGDH
GSS
AKR1C1
IKBKB
EDNRA
CYP27A1
AHSP
MTR
MDH2
PLCG2
CDK5
STUB1
ALOX12
MMP1
CCL3
APOB
SYK
MICB
LOC111365141
PLA2G6
NOD2
ECHS1
PRKCZ
ACTB
IL17A
ALDH1A1
TMEM161A
RPS27A
SST
ALAD
ABCC1
TRPA1
ITPR1
PLG
EPRS1
FANCD2
PLA2G4A
CDKN3
ZFP36
LRRK2
CLEC4A
CRHR2
ALDH3A1
F2
CASP1
AKAP9
EPX
PPARD
PTS
HTT
CYP4F2
TRPV1
PLAT
KCNE2
CCL11
PIK3R1
TRAF2
PECAM1
ACO1
DUOX2
FAAH
SMAD3
CHEK1
S100A9
ELANE
YARS2
CCND1
NDRG1
NGF
C9orf72
IRS1
GLUL
GRIN1
PTK2
IL4
CASP2
MYLK
SCN4A
MAPKAP1
DMD
DLAT
TIA1
ALKBH1
CYP19A1
AGRN
NOA1
XRCC1
SESN1
SERPINA1
HSP90AB1
HBA1
PLAU
DSPP
KCNMA1
CTSD
KRAS
KLF2
TAC1
F5
ADRB1
AS3MT
BAD
UBE3A
SLC18A3
RELA
F3
SNAP25
BCHE
SDHAF1
RARA
PXN
HMGCR
DNMT1
GSTA4
ADCY5
PDIA2
ACOX2
IL1R1
PPP3CA
F8
CSF1
CDKN1B
GSTM2
CASP7
TRPV4
RB1
GBA
E2F1
SPR
RPS6KA4
PPIF
MT-ND4
KCNJ2
SLC17A5
SCARB1
GPT
APOH
DUSP19
ABCB1
PRKD2
PPOX
OPRM1
TNFSF10
ADH7
LIAS
GADD45A
CPT1B
MAP3K7
EIF2B5
MAP2K2
PRKCG
SERPINF1
MAPK8IP1
GSTA2
CYP17A1
GLA
LBR
UGT1A1
NLRP3
EPHX2
NPM1
CREB3
DNM1L
CPOX
SCN4B
TREM2
CYP11A1
RAF1
ATP1A3
ZFAND1
IGF2BP1
RPA1
SMAD4
MT-ND3
TG
FTO
LDHA
CAMK2G
TP53INP1
ERCC6
MT-TL1
CASP4
AKR1C3
COX4I1
TACR1
ABCA1
TRPM3
MMP3
MANF
HDAC1
SLC4A1
MT-ND5
CCL5
CXCL1
FGF2
CD44
GAL
SLC8A1
MIF
PLA2G2A
RCAN1
COA8
EIF4G1
MT-CO2
GSTO1
PC
SCD
ITGAM
CYP2J2
PNKP
GSTZ1
TGFB2
MLYCD
FTL
CYP24A1
MUC1
BDKRB2
MSR1
FLT1
QRICH1
NR2C2
CAMK2A
ITGB1
PTGIS
STK24
NDUFA9
ODC1
IGF1R
IDO1
SLC2A4
EIF2AK4
SLC1A3
TLR9
ATP5MK
UCN2
ADRB3
JUNB
H2AX
MT-ND2
S100B
BACE1
TJP1
SIGMAR1
CD40
CAPN3
BCKDHB
NOTCH1
MTRR
VDAC1
VIM
HDAC2
ALPP
LTF
ACHE
SLC25A1
ATP5F1E
TNFRSF1B
RAD51
CD69
DYRK3
GDF15
PARG
PDLIM4
CXCR4
SPP1
HRH2
REST
CHKA
DAPK1
UCN
NDUFC2

## Sheet: Supplementary Table S2
Supplementary Table S2: primer of 8 oxidative stress-related lncRNAs
H-GAPDH-F	5' TGGGTGTGAACCATGAGAAGT 3'
H-GAPDH-R	5' TGAGTCCTTCCACGATACCAA 3'
H-DUXAP8-F	5' AAAATGGCACAATGTTTCTCAG 3'
H-DUXAP8-R	5' GTTTCTATCCAAAAGCACCAGTAT 3'
H-TP53TG1-F	5' ACACGCTCCTCCCCATTC 3'
H-TP53TG1-R	5' CAAGACACGGGGTGGACA 3'
H-SNHG5-F	5' CAGTGGCACAGTGGAGCAG 3'
H-SNHG5-R	5' GACATTCATTATCTTCACTGGCTAC 3'
H-AC091057.1-F	5' TGGTGGGAACTTCGGCTC 3'
H-AC091057.1-R	5' ACGACGGGTCTTCTTTGTTGT 3'
H-ARRDC1-AS1-F	5' AAGCAATCCACCTGCCTCA 3'
H-ARRDC1-AS1-R	5' CGAAGGGGTGACTGTGGC 3'
H-DIP2A-IT1-F	5' ACAGTGACAAAGATGCTGTCTTCA 3'
H-DIP2A-IT1-R	5' TGAGCAGATCAAACCTTCCTCT 3'
H-AL355001.1-F	5' TGGGGCTTCTAGTTTCCATGA 3'
H-AL355001.1-R	5' CATGAGCCACCACACTGT 3'
H-COLCA1-F	5' CCCACAGAGAGTCCAGAGAAAC 3'
H-COLCA1-R	5' GGGAAGGAGGACAAAATGCTCA 3'

## Sheet: Supplementary Table S3
Supplementary Table S3: 185 differentially expressed oxidative stress genes in TCGA database
oxidative stress	conMean	treatMean	logFC	pValue	fdr
NOS1	0.964972	0.140334	-2.78163	7.64208e-08	3.77226e-07
OSGIN1	4.99015	1.5579	-1.67948	9.05374e-10	6.92462e-09
VARS2	0.0406281	0.0828507	1.02803	6.86294e-06	2.19959e-05
OLR1	0.426191	3.76925	3.14471	1.15107e-14	4.21657e-13
PNPT1	4.05101	8.64213	1.09311	3.79814e-16	3.77643e-14
RYR2	2.24055	0.646829	-1.7924	0.000109858	0.000280079
CRP	0.0213844	1.069	5.64357	0.000155314	0.000385936
PON1	0.0634125	0.450565	2.8289	0.00435475	0.00793432
CXCL8	5.84131	57.1228	3.2897	3.89124e-10	3.22417e-09
SLC6A4	2.52148	0.210054	-3.58543	7.06001e-07	2.824e-06
GSTM1	14.2784	4.37042	-1.70799	0.000378009	0.000856985
JUN	192.837	74.0304	-1.38119	2.49949e-07	1.12235e-06
HSPB1	1034.61	484.375	-1.09489	0.000175523	0.000430155
CASQ2	21.7249	3.10134	-2.80839	3.90996e-11	4.18666e-10
IFNG	0.222647	0.851363	1.93502	1.0693e-06	4.06686e-06
PRKN	0.952181	0.278376	-1.7742	1.96138e-12	3.4128e-11
BDNF	0.108322	0.21987	1.02133	0.0190162	0.029217
CYP3A4	46.2995	2.043	-4.50223	0.000890827	0.00186191
MAPK10	0.607688	0.200265	-1.60142	3.62048e-08	1.95338e-07
APOE	42.4707	146.999	1.79127	1.29287e-07	5.99893e-07
HSP90AA1	129.047	274.774	1.09035	1.35115e-15	1.04489e-13
SNCA	0.804166	0.384223	-1.06555	2.03098e-05	6.01514e-05
CYP1A1	1.61475	0.208416	-2.95377	0.000240416	0.000575015
ADIPOQ	1.61412	0.465363	-1.79432	1.63446e-10	1.49682e-09
SOD3	133.617	57.0216	-1.22852	3.94061e-06	1.29984e-05
MAOA	41.5235	14.7537	-1.49285	2.918e-12	4.56374e-11
SLC25A20	21.6573	10.5348	-1.03969	5.89977e-06	1.90988e-05
CAV1	78.9674	29.5114	-1.41999	1.5079e-06	5.46615e-06
PLA2G7	1.94801	8.88388	2.18919	3.98301e-12	5.77536e-11
ACADS	35.6956	15.5009	-1.20339	0.000401722	0.000904849
NOX4	0.232331	0.733914	1.65943	1.89663e-10	1.67095e-09
CLU	152.067	65.4254	-1.21679	6.40281e-09	3.87509e-08
MAPK3	86.5106	42.7828	-1.01585	1.61055e-09	1.12094e-08
GPX3	130.502	25.2383	-2.37038	1.02892e-17	7.16126e-15
KNG1	0.0101	0.110563	3.45245	1.36677e-08	7.79732e-08
MAOB	40.3163	12.0921	-1.7373	9.03922e-11	8.73791e-10
QRSL1	4.04127	10.6519	1.39823	2.49477e-05	7.08718e-05
ACADL	0.376713	0.118683	-1.66635	1.61791e-11	1.9415e-10
TRPM2	0.959325	2.89989	1.59591	2.95069e-12	4.56374e-11
HADH	11.6935	5.76669	-1.01989	1.87457e-11	2.1745e-10
PRKAA2	4.06982	1.16575	-1.8037	5.0843e-07	2.10923e-06
ADRB2	5.46748	1.29461	-2.07836	1.98294e-16	2.33047e-14
PINK1	10.0117	4.08011	-1.29501	5.82548e-17	1.35151e-14
KCNH2	14.0797	4.84831	-1.53806	0.000111993	0.000283445
ETFDH	12.8035	5.56774	-1.20138	9.80829e-14	2.35399e-12
PDE5A	11.8909	4.64275	-1.35681	0.00253456	0.00484554
AGT	8.04613	36.8306	2.19454	1.92689e-05	5.73127e-05
CYP2C19	0.935169	0.364082	-1.36096	0.0311609	0.0454675
CD36	7.65305	1.94762	-1.97432	2.50895e-10	2.15584e-09
FOS	296.962	113.13	-1.3923	7.8701e-07	3.11227e-06
SNTA1	19.7826	8.70586	-1.18417	1.59528e-11	1.9415e-10
MDM2	3.98517	8.24535	1.04894	1.16668e-07	5.52388e-07
PTGS1	20.1514	5.93477	-1.76361	1.73477e-14	5.74953e-13
AGTR1	3.39886	0.880797	-1.94817	1.31624e-08	7.57111e-08
APOA1	610.427	42.9327	-3.82967	0.00455684	0.00828084
CDKN1A	114.592	45.497	-1.33266	1.57962e-09	1.12094e-08
TXNIP	434.064	164.447	-1.40029	2.68284e-09	1.81287e-08
NPY	3.96896	0.985924	-2.00921	6.64562e-08	3.32759e-07
EPO	0.0208875	0.0739349	1.82362	0.0013714	0.00275071
GLRX	12.3141	6.1042	-1.01243	0.0229674	0.0344511
TPO	0.437166	0.199408	-1.13246	2.79995e-06	9.59983e-06
FMO1	0.444009	1.21029	1.44669	0.000778081	0.0016561
SERPINE1	9.89337	43.1901	2.12616	9.50972e-10	7.11695e-09
CHAT	0.108159	0.036064	-1.58453	0.000875454	0.00183529
HBB	148.004	27.3307	-2.43704	3.09878e-13	6.34338e-12
BRCA1	1.36565	3.74914	1.45697	4.75291e-15	2.36288e-13
FKBP5	20.2064	7.13515	-1.5018	1.73987e-05	5.21961e-05
PRKCB	7.05061	2.87843	-1.29247	3.11114e-05	8.76662e-05
NOX1	0.264366	5.67907	4.42505	6.63427e-10	5.30741e-09
BRCA2	0.585278	2.10289	1.84518	2.2411e-15	1.29984e-13
TERT	0.06055	0.580026	3.25992	1.12886e-09	8.26479e-09
ARG2	3.37089	1.501	-1.16721	0.000306905	0.000712019
CYP2B6	2.17457	6.11233	1.49099	2.88729e-06	9.80269e-06
FMO2	8.30771	2.49926	-1.73295	0.0100821	0.0169497
MMP9	7.70858	21.2205	1.46092	1.14468e-06	4.30648e-06
MAPT	1.39623	0.392707	-1.83001	2.40959e-05	6.90155e-05
NGB	0.952444	0.0947587	-3.3293	0.000361775	0.000828274
ANK2	3.78617	1.06135	-1.83484	5.04303e-07	2.10923e-06
BMP6	4.16424	1.30872	-1.6699	4.28064e-06	1.40534e-05
GHRL	17.2595	2.5057	-2.78411	0.000960772	0.00199017
STAT1	17.2656	44.3191	1.36003	4.96858e-12	7.05741e-11
SLC25A4	26.9637	7.16106	-1.91277	6.78366e-14	1.74868e-12
NR3C2	6.76912	2.97482	-1.18617	9.23353e-10	6.98536e-09
GSTA1	202.675	24.9084	-3.02446	0.000132204	0.00033218
DUSP1	417.834	123.062	-1.76355	2.44994e-11	2.75025e-10
VIP	15.7024	2.05172	-2.93608	7.45339e-06	2.35798e-05
TLR2	1.18013	2.70874	1.19868	4.2851e-08	2.27666e-07
HSPD1	22.3208	58.2286	1.38334	2.00903e-16	2.33047e-14
ATF3	40.2555	13.6277	-1.56264	0.0108845	0.0179093
ALDH3A2	13.0111	6.50304	-1.00056	1.13764e-08	6.71014e-08
LPO	0.02995	0.0635125	1.08449	0.00315965	0.00587999
CFTR	3.30676	6.92118	1.0656	0.00254112	0.00484554
UCP1	0.00899063	0.0338437	1.9124	0.000367939	0.000839624
CDKN2A	1.07526	8.6121	3.00168	1.59265e-05	4.84054e-05
SCARA3	17.4354	7.50542	-1.21602	5.63075e-08	2.86059e-07
PCNA	51.544	124.931	1.27726	1.76277e-12	3.14587e-11
EGR1	287.168	83.8187	-1.77655	0.000490813	0.00108103
CRYAB	36.9944	6.77917	-2.44813	8.32207e-12	1.09286e-10
ASS1	40.4985	87.608	1.1132	0.000523373	0.00114911
LOX	2.99645	8.8654	1.56493	6.22573e-09	3.86885e-08
CNR1	2.38532	0.928068	-1.36188	1.81848e-06	6.45745e-06
SGK1	22.8486	11.2539	-1.02169	1.34262e-05	4.09851e-05
NDUFV2	0.1952	0.60214	1.62515	2.72908e-12	4.4173e-11
OXTR	0.352128	0.848674	1.26911	1.58579e-10	1.47162e-09
RORA	2.45087	1.13436	-1.11142	4.34241e-05	0.000120268
PRNP	114.357	48.1501	-1.24793	0.00017996	0.000439482
AOC3	54.7975	15.3488	-1.83598	5.78085e-08	2.91556e-07
ATR	0.771962	1.7517	1.18215	8.61859e-15	3.52855e-13
TIMP1	173.042	510.707	1.56137	6.96805e-11	6.92824e-10
S100A8	1344.13	138.188	-3.28197	0.000109859	0.000280079
MSRB3	25.0013	7.13869	-1.80827	1.69739e-05	5.11422e-05
NDUFS7	3.2679	1.55529	-1.07118	3.48022e-11	3.78474e-10
AKR1C1	18.1571	3.97636	-2.19102	5.47042e-14	1.46439e-12
MMP1	23.4096	75.989	1.69869	5.79122e-07	2.37099e-06
CCL3	0.327462	0.897823	1.4551	4.61398e-06	1.50767e-05
APOB	87.3908	3.64008	-4.58544	0.000154819	0.000385936
MICB	1.77487	4.79768	1.43462	8.50494e-09	5.10296e-08
SST	159.301	32.1545	-2.30866	1.89011e-07	8.5423e-07
ITPR1	2.13247	1.0562	-1.01364	1.64078e-07	7.51303e-07
PLG	0.00560625	0.0258616	2.2057	0.00579516	0.0104223
FANCD2	0.830791	2.68261	1.69108	2.05175e-15	1.2982e-13
CDKN3	4.05873	11.0725	1.44787	1.28467e-10	1.22484e-09
ZFP36	662.979	203.201	-1.70606	4.00081e-09	2.5783e-08
LRRK2	2.22076	0.925313	-1.26304	1.67356e-05	5.06433e-05
ALDH3A1	84.6451	12.1653	-2.79865	6.91945e-07	2.79996e-06
F2	0.0541969	0.846245	3.96479	0.0152217	0.0239149
KCNE2	14.141	0.443655	-4.9943	5.09124e-07	2.10923e-06
CCL11	32.9551	16.245	-1.02051	0.0014865	0.00293922
CHEK1	1.61314	5.25737	1.70447	1.04268e-16	1.81427e-14
GLUL	70.9181	31.4656	-1.17238	2.32364e-09	1.60124e-08
IL4	0.0359812	0.0786957	1.12904	0.0160228	0.0250042
CASP2	4.0837	8.31773	1.02631	6.01954e-15	2.79307e-13
MYLK	77.3071	19.8484	-1.96158	4.78989e-06	1.55783e-05
DMD	7.50849	1.96284	-1.93558	1.13565e-06	4.29571e-06
CYP19A1	0.0219813	0.146674	2.73827	1.33469e-11	1.65883e-10
AGRN	12.2371	39.2432	1.68119	3.03052e-15	1.62249e-13
HBA1	16.0364	3.13979	-2.35261	2.37044e-13	5.11767e-12
PLAU	5.10495	22.9359	2.16764	2.38064e-14	7.20402e-13
DSPP	0.00354375	0.0272776	2.94437	3.78843e-05	0.000105893
KCNMA1	6.30764	1.63238	-1.95013	1.88321e-06	6.65339e-06
KRAS	9.10374	18.3445	1.01081	0.00658705	0.0116954
KLF2	122.256	38.6343	-1.66196	5.53279e-08	2.83149e-07
TAC1	3.58874	0.818658	-2.13214	6.26692e-05	0.000167118
F5	1.72184	7.90868	2.19948	5.90823e-05	0.000158159
SLC18A3	1.46557	0.191987	-2.93238	2.72954e-05	7.72261e-05
SNAP25	4.29529	2.13944	-1.00552	0.00142355	0.00282277
BCHE	6.75423	1.30927	-2.36703	1.73885e-10	1.55159e-09
DNMT1	3.48068	8.00661	1.20182	3.90647e-17	1.35151e-14
ADCY5	14.5231	3.52959	-2.04078	2.60608e-07	1.15531e-06
PDIA2	17.4153	6.44397	-1.43433	0.029487	0.0433889
ACOX2	6.27858	2.00394	-1.6476	1.35948e-10	1.27864e-09
GSTM2	1.14144	0.39176	-1.54281	3.35351e-12	5.07401e-11
E2F1	3.20874	11.5485	1.84763	1.8546e-15	1.2908e-13
GPT	11.6522	2.78378	-2.06548	0.00026054	0.000621013
DUSP19	2.16662	1.06461	-1.02512	1.1717e-05	3.60842e-05
ADH7	23.6363	1.21618	-4.28058	1.64141e-12	3.00637e-11
CPT1B	0.0682312	0.15003	1.13675	8.42461e-07	3.29412e-06
PRKCG	0.179631	2.04079	3.50602	1.17483e-08	6.87126e-08
GSTA2	36.4686	4.02514	-3.17955	0.00340264	0.00626517
EPHX2	19.598	8.15587	-1.2648	1.47287e-06	5.3671e-06
TREM2	1.48954	10.6878	2.84302	1.51663e-14	5.27789e-13
CYP11A1	0.696766	0.196947	-1.82286	5.22467e-08	2.71371e-07
IGF2BP1	0.0291875	2.08719	6.16007	5.29311e-08	2.72889e-07
AKR1C3	76.6971	29.0387	-1.4012	0.00361898	0.00662844
TACR1	0.819794	0.396797	-1.04686	1.07494e-09	7.95914e-09
MMP3	0.8723	26.0813	4.90205	5.04125e-09	3.18974e-08
CXCL1	10.604	70.0052	2.72285	3.41457e-10	2.89227e-09
FGF2	4.35488	1.30817	-1.73508	6.88951e-06	2.19959e-05
CYP24A1	0.0931312	0.954111	3.35682	8.4049e-05	0.000219094
MSR1	1.04767	4.24617	2.01898	6.34257e-11	6.39772e-10
PTGIS	22.7426	9.74781	-1.22225	0.000122483	0.000308869
IDO1	1.51308	18.8373	3.63803	2.9529e-07	1.26865e-06
SLC2A4	12.3293	2.02672	-2.60488	1.29942e-11	1.64436e-10
UCN2	0.0886375	0.414193	2.22431	1.60702e-09	1.12094e-08
ADRB3	0.573797	0.130746	-2.13377	8.53844e-08	4.15577e-07
JUNB	345.449	135.306	-1.35225	2.76989e-08	1.54228e-07
S100B	10.9661	2.1383	-2.35852	3.4004e-13	6.76194e-12
ALPP	0.0076625	1.39301	7.50618	2.20926e-14	6.98931e-13
LTF	194.221	31.3416	-2.63155	0.00783486	0.0135987
RAD51	1.48895	4.48665	1.59135	6.5655e-15	2.85599e-13
GDF15	7.72161	50.4848	2.70888	8.40553e-14	2.08937e-12
PDLIM4	20.8322	7.81075	-1.41528	6.80872e-07	2.77127e-06
SPP1	5.49515	91.5681	4.05861	6.26743e-13	1.17895e-11
HRH2	4.17643	1.2964	-1.68776	2.44336e-05	6.96958e-05
UCN	0.388575	0.922293	1.24703	1.77069e-07	8.05492e-07

## Sheet: Supplementary Table4 
Supplementary Table S4:185 differentially expressed oxidative stress genes in KEGG analysis.
Go terms
ID	Description	GeneRatio	BgRatio	pvalue	p.adjust	qvalue	geneID	Count
hsa05417	Lipid and atherosclerosis	22/165	215/8149	2.8984e-10	7.76771e-08	3.8747e-08	OLR1/CXCL8/JUN/MAPK10/HSP90AA1/CYP1A1/MAPK3/CD36/2ACADS3/3ACADS/270ACADS/CYP2B6/MMP9/TLR2/ACADL29/MMP1/6APOE/ACADL8/ITPR1/3CASQ2/MMP3/SLC25A49	22
hsa00982	Drug metabolism - cytochrome P450	13/165	72/8149	1.50807e-09	2.02081e-07	1.00802e-07	GSTM1/CYP3A4/MAOA/MAOB/CYP2C19/FMO1/CYP2B6/FMO2/GSTA1/ALDH3A1/GSTM2/ADH7/GSTA2	13
hsa04657	IL-17 signaling pathway	14/165	94/8149	4.79875e-09	4.28688e-07	2.13839e-07	CXCL8/JUN/IFNG/MAPK10/HSP90AA1/MAPK3/2ACADS3/MMP9/BDNF9/MMP1/6ACADS6/ACADS65/MMP3/SLC25A49	14
hsa05207	Chemical carcinogenesis - receptor activation	20/165	212/8149	8.25371e-09	5.52999e-07	2.75848e-07	GSTM1/JUN/CYP3A4/HSP90AA1/CYP1A1/MAPK3/ADRB2/2ACADS3/PRKCB/CYP2B6/GSTA1/3CASQ2/ADCY5/GSTM2/E2F1/PRKCG/GSTA2/EPHX2/ALDH3A27/ADRB3	20
hsa05418	Fluid shear stress and atherosclerosis	16/165	139/8149	1.69123e-08	9.06499e-07	4.52181e-07	GSTM1/JUN/IFNG/MAPK10/HSP90AA1/CAV1/PRKAA2/2ACADS3/270ACADS/MMP9/GSTA1/DUSP1/ASS1/KLF2/GSTM2/GSTA2	16
hsa05219	Bladder cancer	9/165	41/8149	9.24439e-08	3.48631e-06	1.73904e-06	CXCL8/MAPK3/MDM2/CDKN1A/MMP9/CDKN2A/MMP1/3CASQ2/E2F1	9
hsa04933	AGE-RAGE signaling pathway in diabetic complications	13/165	100/8149	9.25942e-08	3.48631e-06	1.73904e-06	CXCL8/JUN/MAPK10/NOX4/MAPK3/AGT/AGTR1/SERPINE1/PRKCB/270ACADS/STAT1/EGR1/3CASQ2	13
hsa05208	Chemical carcinogenesis - reactive oxygen species	19/165	223/8149	1.04069e-07	3.48631e-06	1.73904e-06	GSTM1/JUN/MAPK10/CYP1A1/NOX4/MAPK3/2ACADS3/270ACADS/SLC25A4/GSTA1/LPO/NDUFV2/374SLC25A4/AKR1C1/3CASQ2/GSTM2/GSTA2/EPHX2/AKR1C3 /	19
hsa05143	African trypanosomiasis	8/165	37/8149	5.58401e-07	1.66279e-05	8.29438e-06	IFNG/KNG1/3ACADS/HBB/PRKCB/HBA1/PRKCG/IDO1	8
hsa04371	Apelin signaling pathway	14/165	139/8149	7.33204e-07	1.96499e-05	9.80177e-06	NOS1/RYR2/MAPK3/PRKAA2/AGTR1/SERPINE1/7ACADS0/EGR1/ITPR1/MYLK/3CASQ2/KLF2/ADCY5/SPP1	14
hsa04921	Oxytocin signaling pathway	14/165	154/8149	2.53303e-06	6.17137e-05	3.07841e-05	RYR2/JUN/MAPK3/TRPM2/PRKAA2/2ACADS3/CDKN1A/PRKCB/OXTR/ITPR1/MYLK/3CASQ2/ADCY5/PRKCG	14
hsa04726	Serotonergic synapse	12/165	115/8149	3.22878e-06	6.98881e-05	3.48617e-05	SLC6A4/MAOA/MAPK3/MAOB/CYP2C19/PTGS1/PRKCB/DUSP1/ITPR1/3CASQ2/ADCY5/PRKCG	12
hsa00980	Metabolism of xenobiotics by cytochrome P450	10/165	78/8149	3.39009e-06	6.98881e-05	3.48617e-05	GSTM1/CYP3A4/CYP1A1/CYP2B6/GSTA1/AKR1C1/ALDH3A1/GSTM2/ADH7/GSTA2	10
hsa01522	Endocrine resistance	11/165	98/8149	4.11132e-06	7.75924e-05	3.87048e-05	JUN/MAPK10/MAPK3/2ACADS3/MDM2/CDKN1A/MMP9/CDKN2A/3CASQ2/ADCY5/E2F1	11
hsa05161	Hepatitis B	14/165	162/8149	4.6142e-06	7.75924e-05	3.87048e-05	CXCL8/JUN/MAPK10/MAPK3/2ACADS3/CDKN1A/PRKCB/MMP9/STAT1/TLR2/PCNA/3CASQ2/E2F1/PRKCG	14
hsa04935	Growth hormone synthesis, secretion and action	12/165	119/8149	4.63238e-06	7.75924e-05	3.87048e-05	MAPK10/MAPK3/2ACADS3/PRKCB/GHRL/STAT1/BRCA20/ITPR1/3CASQ2/ADCY5/PRKCG/JUNB	12
hsa01524	Platinum drug resistance	9/165	73/8149	1.47113e-05	0.000231919	0.000115686	GSTM1/MAPK3/MDM2/CDKN1A/BRCA1/GSTA1/CDKN2A/GSTM2/GSTA2	9
hsa03320	PPAR signaling pathway	9/165	75/8149	1.83847e-05	0.000273728	0.000136542	OLR1/ADIPOQ/ACADL/CD36/3ACADS/7ACADS0/MMP1/ACOX2/CPT1B	9
hsa04971	Gastric acid secretion	9/165	76/8149	2.04966e-05	0.000274655	0.000137004	PRKCB/CFTR/BRCA20/ITPR1/KCNE2/MYLK/ADCY5/PRKCG/HRH2	9
hsa05212	Pancreatic cancer	9/165	76/8149	2.04966e-05	0.000274655	0.000137004	MAPK10/MAPK3/CDKN1A/BRCA2/STAT1/CDKN2A/3CASQ2/E2F1/RAD51	9
hsa05167	Kaposi sarcoma-associated herpesvirus infection	14/165	194/8149	3.62153e-05	0.000460542	0.000229729	CXCL8/JUN/MAPK10/MAPK3/2ACADS3/CDKN1A/STAT1/MICB/ITPR1/ZFP36/3CASQ2/E2F1/SLC25A49/ALDH3A27	14
hsa05142	Chagas disease	10/165	102/8149	3.78057e-05	0.000460542	0.000229729	CXCL8/JUN/IFNG/MAPK10/MAPK3/KNG1/2ACADS3/SERPINE1/TLR2/6APOE	10
hsa05166	Human T-cell leukemia virus 1 infection	15/165	222/8149	4.09008e-05	0.000476583	0.00023773	JUN/MAPK10/MAPK3/2ACADS3/CDKN1A/TERT/SLC25A4/CDKN2A/EGR1/ATR/ZFP36/CHEK1/3CASQ2/ADCY5/E2F1	15
hsa00220	Arginine biosynthesis	5/165	22/8149	6.38092e-05	0.000712536	0.000355428	NOS1/ARG2/ASS1/GLUL/ANK25	5
hsa04218	Cellular senescence	12/165	156/8149	7.18388e-05	0.00076346	0.00038083	CXCL8/MAPK3/MDM2/CDKN1A/SERPINE1/SLC25A4/CDKN2A/ATR/ITPR1/CHEK1/3CASQ2/E2F1	12
hsa00350	Tyrosine metabolism	6/165	36/8149	7.4067e-05	0.00076346	0.00038083	MAOA/MAOB/TPO/AOC3/ALDH3A1/ADH7	6
hsa04960	Aldosterone-regulated sodium reabsorption	6/165	37/8149	8.69349e-05	0.000862909	0.000430438	MAPK3/PRKCB/NR3C2/SGK1/3CASQ2/PRKCG	6
hsa04970	Salivary secretion	9/165	92/8149	9.47908e-05	0.000907284	0.000452573	NOS1/ADRB2/PRKCB/LPO/ITPR1/KCNMA1/ADCY5/PRKCG/ADRB3	9
hsa04020	Calcium signaling pathway	15/165	240/8149	9.96704e-05	0.000921092	0.000459461	NOS1/RYR2/CASQ2/ADRB2/AGTR1/PRKCB/SLC25A4/OXTR/ITPR1/MYLK/PRKCG/TACR1/ALDH3A27/ADRB3/HRH2	15
hsa05323	Rheumatoid arthritis	9/165	93/8149	0.00010315	0.000921477	0.000459653	CXCL8/JUN/IFNG/2ACADS3/TLR2/MMP1/6APOE/MMP3/SLC25A49	9
hsa05214	Glioma	8/165	75/8149	0.000126993	0.00109788	0.000547646	MAPK3/MDM2/CDKN1A/PRKCB/CDKN2A/3CASQ2/E2F1/PRKCG	8
hsa05215	Prostate cancer	9/165	97/8149	0.000143041	0.00117035	0.000583794	HSP90AA1/MAPK3/MDM2/CDKN1A/MMP9/PLAU/3CASQ2/E2F1/MMP3	9
hsa05225	Hepatocellular carcinoma	12/165	168/8149	0.000146323	0.00117035	0.000583794	GSTM1/MAPK3/CDKN1A/PRKCB/TERT/GSTA1/CDKN2A/3CASQ2/GSTM2/E2F1/PRKCG/GSTA2	12
hsa04024	cAMP signaling pathway	14/165	221/8149	0.000148477	0.00117035	0.000583794	RYR2/JUN/BDNF/MAPK10/MAPK3/ADRB2/2ACADS3/NPY/GHRL/VIP/CFTR/OXTR/BRCA20/ADCY5	14
hsa05140	Leishmaniasis	8/165	77/8149	0.000153054	0.00117196	0.000584598	JUN/IFNG/MAPK3/2ACADS3/PRKCB/STAT1/TLR2/ACADS65	8
hsa00380	Tryptophan metabolism	6/165	42/8149	0.000180426	0.00134317	0.000670004	CYP1A1/MAOA/MAOB/30ACADL/ALDH3A2/IDO1	6
hsa00071	Fatty acid degradation	6/165	43/8149	0.000206209	0.00149362	0.000745052	ACADS/ACADL/30ACADL/ALDH3A2/ADH7/CPT1B	6
hsa00590	Arachidonic acid metabolism	7/165	61/8149	0.000213721	0.0015073	0.000751873	GPX3/CYP2C19/PTGS1/CYP2B6/EPHX2/AKR1C3/PTGIS	7
hsa05415	Diabetic cardiomyopathy	13/165	203/8149	0.000231215	0.00158886	0.00079256	RYR2/MAPK10/AGT/CD36/AGTR1/PRKCB/MMP9/SLC25A4/NDUFV2/374SLC25A4/CPT1B/PRKCG/SLC2A4	13
hsa04620	Toll-like receptor signaling pathway	9/165	104/8149	0.000243712	0.00159423	0.000795235	CXCL8/JUN/MAPK10/MAPK3/2ACADS3/STAT1/TLR2/6APOE/SPP1	9
hsa00360	Phenylalanine metabolism	4/165	16/8149	0.000243893	0.00159423	0.000795235	MAOA/MAOB/AOC3/ALDH3A1	4
hsa05205	Proteoglycans in cancer	13/165	205/8149	0.000254607	0.00162464	0.000810404	CAV1/MAPK3/MDM2/CDKN1A/PRKCB/MMP9/ANK2/TLR2/ITPR1/PLAU/3CASQ2/PRKCG/ALDH3A27	13
hsa04928	Parathyroid hormone synthesis, secretion and action	9/165	106/8149	0.000281419	0.00175396	0.000874915	MAPK3/2ACADS3/CDKN1A/PRKCB/EGR1/ITPR1/ADCY5/PRKCG/CYP24A1	9
hsa04659	Th17 cell differentiation	9/165	108/8149	0.00032384	0.00197248	0.000983914	JUN/IFNG/MAPK10/HSP90AA1/MAPK3/2ACADS3/STAT1/RORA/ACADS65	9
hsa04080	Neuroactive ligand-receptor interaction	18/165	362/8149	0.000365754	0.00217827	0.00108657	KNG1/ADRB2/AGT/AGTR1/NPY/GHRL/VIP/CNR1/OXTR/BRCA20/PLG/F2/TAC1/TACR1/UCN2/ADRB3/HRH2/UCN	18
hsa04725	Cholinergic synapse	9/165	113/8149	0.00045349	0.00247403	0.0012341	MAPK3/2ACADS3/CHAT/PRKCB/ITPR1/3CASQ2/SLC18A3/ADCY5/PRKCG	9
hsa04920	Adipocytokine signaling pathway	7/165	69/8149	0.000461573	0.00247403	0.0012341	MAPK10/ADIPOQ/PRKAA2/CD36/NPY/CPT1B/SLC2A4	7
hsa04924	Renin secretion	7/165	69/8149	0.000461573	0.00247403	0.0012341	ADRB2/AGT/AGTR1/ITPR1/KCNMA1/ADCY5/ADRB3	7
hsa05031	Amphetamine addiction	7/165	69/8149	0.000461573	0.00247403	0.0012341	JUN/MAOA/MAOB/2ACADS3/PRKCB/ADCY5/PRKCG	7
hsa05204	Chemical carcinogenesis - DNA adducts	7/165	69/8149	0.000461573	0.00247403	0.0012341	GSTM1/CYP3A4/CYP1A1/CYP2C19/GSTA1/GSTM2/GSTA2	7
hsa05144	Malaria	6/165	50/8149	0.000478223	0.00251301	0.00125355	CXCL8/IFNG/CD36/HBB/TLR2/HBA1	6
hsa04913	Ovarian steroidogenesis	6/165	51/8149	0.000533025	0.00274713	0.00137033	CYP1A1/BMP6/CYP19A1/ADCY5/CYP11A1/AKR1C3	6
hsa04022	cGMP-PKG signaling pathway	11/165	167/8149	0.00055591	0.00279605	0.00139473	MAPK3/KNG1/ADRB2/PDE5A/AGTR1/SLC25A4/ITPR1/MYLK/KCNMA1/ADCY5/ADRB3	11
hsa04912	GnRH signaling pathway	8/165	93/8149	0.000563383	0.00279605	0.00139473	JUN/MAPK10/MAPK3/PRKCB/EGR1/ITPR1/3CASQ2/ADCY5	8
hsa05022	Pathways of neurodegeneration - multiple diseases	21/165	476/8149	0.000588194	0.00281658	0.00140497	NOS1/RYR2/PRKN/BDNF/MAPK10/SNCA/NOX4/MAPK3/GPX3/PINK1/PRKCB/270ACADS/MAPT/SLC25A4/NDUFV2/PRNP/374SLC25A4/ITPR1/LRRK2/3CASQ2/PRKCG/	21
hsa05218	Melanoma	7/165	72/8149	0.000599049	0.00281658	0.00140497	MAPK3/MDM2/CDKN1A/CDKN2A/3CASQ2/E2F1/ALDH3A27	7
hsa05223	Non-small cell lung cancer	7/165	72/8149	0.000599049	0.00281658	0.00140497	MAPK3/CDKN1A/PRKCB/CDKN2A/3CASQ2/E2F1/PRKCG	7
hsa04713	Circadian entrainment	8/165	97/8149	0.000746691	0.00345023	0.00172105	NOS1/RYR2/MAPK3/2ACADS3/PRKCB/ITPR1/ADCY5/PRKCG	8
hsa05171	Coronavirus disease - COVID-19	13/165	232/8149	0.000830587	0.00377284	0.00188197	CXCL8/JUN/MAPK10/MAPK3/2ACADS3/AGTR1/PRKCB/STAT1/TLR2/MMP1/F2/PRKCG/MMP3	13
hsa00340	Histidine metabolism	4/165	22/8149	0.000891584	0.00398241	0.00198651	MAOA/MAOB/ALDH3A2/ALDH3A1	4
hsa05012	Parkinson disease	14/165	266/8149	0.00097188	0.0042699	0.00212992	PRKN/MAPK10/SNCA/MAOA/MAOB/PINK1/MAPT/SLC25A4/DUSP1/NDUFV2/374SLC25A4/ITPR1/LRRK2/ADCY5	14
hsa05146	Amoebiasis	8/165	102/8149	0.00104037	0.0044971	0.00224325	CXCL8/HSPB1/IFNG/PRKCB/ARG2/TLR2/PRKCG/SLC25A49	8
hsa04380	Osteoclast differentiation	9/165	128/8149	0.00111867	0.00475879	0.00237379	JUN/IFNG/MAPK10/MAPK3/2ACADS3/270ACADS/STAT1/TREM2/JUNB	9
hsa04926	Relaxin signaling pathway	9/165	129/8149	0.00118208	0.00494997	0.00246915	NOS1/JUN/MAPK10/MAPK3/2ACADS3/MMP9/MMP1/3CASQ2/ADCY5	9
hsa04730	Long-term depression	6/165	60/8149	0.0012756	0.0052594	0.0026235	NOS1/MAPK3/PRKCB/ITPR1/3CASQ2/PRKCG	6
hsa04068	FoxO signaling pathway	9/165	131/8149	0.00131764	0.0053504	0.0026689	MAPK10/MAPK3/PRKAA2/MDM2/CDKN1A/SGK1/3CASQ2/KLF2/SLC2A4	9
hsa00140	Steroid hormone biosynthesis	6/165	61/8149	0.00139144	0.00556577	0.00277633	CYP3A4/CYP1A1/AKR1C1/CYP19A1/CYP11A1/AKR1C3	6
hsa04270	Vascular smooth muscle contraction	9/165	134/8149	0.00154424	0.00608376	0.00303471	MAPK3/AGT/AGTR1/PRKCB/ITPR1/MYLK/KCNMA1/ADCY5/PRKCG	9
hsa04066	HIF-1 signaling pathway	8/165	109/8149	0.00159965	0.00608376	0.00303471	IFNG/MAPK3/CDKN1A/EPO/SERPINE1/PRKCB/TIMP1/PRKCG	8
hsa04012	ErbB signaling pathway	7/165	85/8149	0.00161174	0.00608376	0.00303471	JUN/MAPK10/MAPK3/CDKN1A/PRKCB/3CASQ2/PRKCG	7
hsa04610	Complement and coagulation cascades	7/165	85/8149	0.00161174	0.00608376	0.00303471	CLU/KNG1/SERPINE1/PLG/F2/PLAU/F5	7
hsa04929	GnRH secretion	6/165	64/8149	0.00178752	0.00665354	0.00331893	MAPK3/PRKCB/ITPR1/3CASQ2/PRKCG/SPP1	6
hsa04915	Estrogen signaling pathway	9/165	138/8149	0.00189407	0.00688981	0.00343679	JUN/HSP90AA1/MAPK3/2ACADS3/FKBP5/MMP9/ITPR1/3CASQ2/ADCY5	9
hsa04668	TNF signaling pathway	8/165	112/8149	0.00190241	0.00688981	0.00343679	JUN/MAPK10/MAPK3/2ACADS3/MMP9/MMP3/SLC25A49/JUNB	8
hsa05321	Inflammatory bowel disease	6/165	65/8149	0.00193689	0.00692115	0.00345242	JUN/IFNG/STAT1/TLR2/RORA/ACADS65	6
hsa05163	Human cytomegalovirus infection	12/165	225/8149	0.00200062	0.00705482	0.0035191	CXCL8/MAPK3/MDM2/CDKN1A/PRKCB/CDKN2A/6APOE/ITPR1/3CASQ2/ADCY5/E2F1/PRKCG	12
hsa05235	PD-L1 expression and PD-1 checkpoint pathway in cancer	7/165	89/8149	0.00210335	0.00732075	0.00365175	JUN/IFNG/MAPK3/2ACADS3/STAT1/TLR2/3CASQ2	7
hsa04936	Alcoholic liver disease	9/165	142/8149	0.00230466	0.00791859	0.00394996	CXCL8/MAPK10/ADIPOQ/NOX4/PRKAA2/ALDH3A2/ADH7/CPT1B/SLC25A49	9
hsa04658	Th1 and Th2 cell differentiation	7/165	92/8149	0.00254263	0.00862563	0.00430265	JUN/IFNG/MAPK10/MAPK3/2ACADS3/STAT1/ACADS65	7
hsa05224	Breast cancer	9/165	147/8149	0.00291438	0.00976317	0.00487008	JUN/MAPK3/2ACADS3/CDKN1A/BRCA1/BRCA2/3CASQ2/E2F1/ALDH3A27	9
hsa05030	Cocaine addiction	5/165	49/8149	0.00297485	0.00984273	0.00490977	JUN/BDNF/MAOA/MAOB/ADCY5	5
hsa04723	Retrograde endocannabinoid signaling	9/165	148/8149	0.00305037	0.00996951	0.00497301	MAPK10/MAPK3/PRKCB/CNR1/NDUFV2/374SLC25A4/ITPR1/ADCY5/PRKCG	9
hsa04137	Mitophagy - animal	6/165	72/8149	0.00326241	0.0105341	0.00525462	JUN/PRKN/MAPK10/PINK1/3CASQ2/E2F1	6
hsa00410	beta-Alanine metabolism	4/165	31/8149	0.00332887	0.0106207	0.00529782	ACADS/ALDH3A2/AOC3/ALDH3A1	4
hsa04115	p53 signaling pathway	6/165	73/8149	0.00349623	0.0110234	0.00549871	MDM2/CDKN1A/SERPINE1/CDKN2A/ATR/CHEK1	6
hsa00330	Arginine and proline metabolism	5/165	51/8149	0.00354783	0.0110553	0.0055146	NOS1/MAOA/MAOB/ARG2/ALDH3A2	5
hsa04925	Aldosterone synthesis and secretion	7/165	98/8149	0.00363008	0.0110553	0.0055146	AGT/AGTR1/PRKCB/ITPR1/ADCY5/PRKCG/CYP11A1	7
hsa05231	Choline metabolism in cancer	7/165	98/8149	0.00363008	0.0110553	0.0055146	JUN/MAPK10/MAPK3/2ACADS3/PRKCB/3CASQ2/PRKCG	7
hsa05170	Human immunodeficiency virus 1 infection	11/165	212/8149	0.00377819	0.011377	0.0056751	JUN/MAPK10/MAPK3/2ACADS3/PRKCB/TLR2/ATR/ITPR1/CHEK1/3CASQ2/PRKCG	11
hsa04918	Thyroid hormone synthesis	6/165	75/8149	0.00400099	0.0118843	0.00592813	GPX3/TPO/PRKCB/ITPR1/ADCY5/PRKCG	6
hsa05206	MicroRNAs in cancer	14/165	310/8149	0.00403533	0.0118843	0.00592813	MAPK3/MDM2/CDKN1A/BRCA1/PRKCB/MMP9/CDKN2A/PLAU/3CASQ2/DNMT1/E2F1/PRKCG/IGF2BP1/CYP24A1	14
hsa04621	NOD-like receptor signaling pathway	10/165	184/8149	0.00410427	0.0119548	0.00596333	CXCL8/JUN/MAPK10/HSP90AA1/MAPK3/TRPM2/TXNIP/STAT1/ITPR1/SLC25A49	10
hsa04934	Cushing syndrome	9/165	155/8149	0.0041485	0.0119548	0.00596333	MAPK3/AGT/AGTR1/CDKN1A/CDKN2A/ITPR1/ADCY5/E2F1/CYP11A1	9
hsa05220	Chronic myeloid leukemia	6/165	76/8149	0.00427271	0.0121818	0.00607654	MAPK3/MDM2/CDKN1A/CDKN2A/3CASQ2/E2F1	6
hsa04972	Pancreatic secretion	7/165	102/8149	0.004531	0.0127022	0.00633613	RYR2/PRKCB/CFTR/ITPR1/KCNMA1/ADCY5/PRKCG	7
hsa03460	Fanconi anemia pathway	5/165	54/8149	0.00455004	0.0127022	0.00633613	BRCA1/BRCA2/ATR/FANCD2/RAD51	5
hsa04625	C-type lectin receptor signaling pathway	7/165	104/8149	0.00504029	0.0137836	0.00687558	JUN/MAPK10/MAPK3/MDM2/STAT1/ITPR1/3CASQ2	7
hsa04660	T cell receptor signaling pathway	7/165	104/8149	0.00504029	0.0137836	0.00687558	JUN/IFNG/MAPK10/MAPK3/2ACADS3/ACADS65/3CASQ2	7
hsa04728	Dopaminergic synapse	8/165	132/8149	0.0052453	0.0141994	0.00708297	MAPK10/MAOA/MAOB/2ACADS3/PRKCB/ITPR1/ADCY5/PRKCG	8
hsa04923	Regulation of lipolysis in adipocytes	5/165	56/8149	0.00532091	0.01426	0.00711322	ADRB2/PTGS1/NPY/ADCY5/ADRB3	5
hsa00480	Glutathione metabolism	5/165	58/8149	0.00617993	0.0162556	0.00810862	GSTM1/GPX3/GSTA1/GSTM2/GSTA2	5
hsa04931	Insulin resistance	7/165	108/8149	0.00618681	0.0162556	0.00810862	MAPK10/PRKAA2/AGT/CD36/PRKCB/CPT1B/SLC2A4	7
hsa04370	VEGF signaling pathway	5/165	59/8149	0.00664406	0.0172875	0.00862336	HSPB1/MAPK3/PRKCB/3CASQ2/PRKCG	5
hsa04911	Insulin secretion	6/165	86/8149	0.00779121	0.0198861	0.00991963	RYR2/PRKCB/KCNMA1/SNAP25/ADCY5/PRKCG	6
hsa05210	Colorectal cancer	6/165	86/8149	0.00779121	0.0198861	0.00991963	JUN/MAPK10/MAPK3/2ACADS3/CDKN1A/3CASQ2	6
hsa04540	Gap junction	6/165	88/8149	0.00868979	0.0219704	0.0109593	MAPK3/PRKCB/ITPR1/3CASQ2/ADCY5/PRKCG	6
hsa04927	Cortisol synthesis and secretion	5/165	65/8149	0.00995195	0.0249264	0.0124338	AGT/AGTR1/ITPR1/ADCY5/CYP11A1	5
hsa04720	Long-term potentiation	5/165	67/8149	0.0112679	0.027961	0.0139476	MAPK3/PRKCB/ITPR1/3CASQ2/PRKCG	5
hsa04151	PI3K-Akt signaling pathway	14/165	354/8149	0.0124649	0.0306477	0.0152877	BDNF/HSP90AA1/MAPK3/PRKAA2/MDM2/CDKN1A/EPO/BRCA1/TLR2/SGK1/ACADS65/3CASQ2/ALDH3A27/SPP1	14
hsa04932	Non-alcoholic fatty liver disease	8/165	155/8149	0.0132784	0.0323509	0.0161373	CXCL8/JUN/MAPK10/ADIPOQ/PRKAA2/2ACADS3/NDUFV2/374SLC25A4	8
hsa04917	Prolactin signaling pathway	5/165	70/8149	0.0134569	0.0324905	0.016207	MAPK10/MAPK3/2ACADS3/STAT1/3CASQ2	5
hsa04930	Type II diabetes mellitus	4/165	46/8149	0.0136613	0.0326895	0.0163062	MAPK10/ADIPOQ/MAPK3/SLC2A4	4
hsa04110	Cell cycle	7/165	126/8149	0.0138696	0.0328942	0.0164084	MDM2/CDKN1A/CDKN2A/PCNA/ATR/CHEK1/E2F1	7
hsa04750	Inflammatory mediator regulation of TRP channels	6/165	98/8149	0.0143221	0.0336696	0.0167951	MAPK10/KNG1/PRKCB/ITPR1/ADCY5/PRKCG	6
hsa04062	Chemokine signaling pathway	9/165	192/8149	0.015875	0.0369957	0.0184542	CXCL8/MAPK3/PRKCB/STAT1/6APOE/6ACADS6/3CASQ2/ADCY5/SLC25A49	9
hsa04010	MAPK signaling pathway	12/165	294/8149	0.01607	0.0371272	0.0185199	JUN/HSPB1/BDNF/MAPK10/MAPK3/2ACADS3/PRKCB/MAPT/DUSP1/3CASQ2/PRKCG/ALDH3A27	12
hsa04979	Cholesterol metabolism	4/165	50/8149	0.0181207	0.0415071	0.0207047	APOE/CD36/3ACADS/ACADL8	4
hsa05133	Pertussis	5/165	76/8149	0.0186592	0.0423784	0.0211393	CXCL8/JUN/MAPK10/MAPK3/2ACADS3	5
hsa04714	Thermogenesis	10/165	232/8149	0.0192718	0.043402	0.0216499	SLC25A20/PRKAA2/7ACADS0/CNR1/NDUFV2/374SLC25A4/3CASQ2/ADCY5/CPT1B/ADRB3	10
hsa04210	Apoptosis	7/165	136/8149	0.0203014	0.0453399	0.0226165	JUN/MAPK10/MAPK3/2ACADS3/ITPR1/8ACADS/3CASQ2	7
hsa01521	EGFR tyrosine kinase inhibitor resistance	5/165	79/8149	0.0216969	0.0480559	0.0239713		5

## Sheet: Supplementary Table S5
Supplementary Table S5:185 differentially expressed oxidative stress genes in GO analysis.
Go terms
ONTOLOGY	ID	Description	GeneRatio	BgRatio	pvalue	p.adjust	qvalue	geneID	Count
BP	GO:0006979	response to oxidative stress	42/185	433/18800	8.82181e-30	3.52608e-26	1.88137e-26	PNPT1/JUN/HSPB1/PRKN/APOE/SNCA/ADIPOQ/SOD3/MAPK3/GPX3/TRPM2/PRKAA2/PINK1/ETFDH/CD36/FOS/PTGS1/TXNIP/TPO/HBB/NOX1/MMP9/MAPT/STAT1/LPO/UCP1/SCARA3/PCNA/CRYAB/PRNP/MSRB3/MICB/FANCD2/LRRK2/HBA1/KLF2/ACOX2/TREM2/AKR1C3/TACR1/MMP3/UCN	42
BP	GO:0009410	response to xenobiotic stimulus	37/185	411/18800	4.60997e-25	9.21303e-22	4.91568e-22	NOS1/SLC6A4/GSTM1/JUN/CYP3A4/SNCA/CYP1A1/ADIPOQ/MAOB/HADH/PRKAA2/KCNH2/CYP2C19/FOS/TXNIP/FMO1/CYP2B6/FMO2/STAT1/GSTA1/LPO/PCNA/ASS1/LOX/OXTR/RORA/PRNP/ATR/AKR1C1/SST/ALDH3A1/KCNE2/BCHE/GSTM2/E2F1/GSTA2/RAD51	37			Go terms
BP	GO:0072593	reactive oxygen species metabolic process	28/185	231/18800	1.30826e-22	1.74304e-19	9.30015e-20	CRP/PRKN/SNCA/CYP1A1/SOD3/NOX4/GPX3/MAOB/PINK1/AGT/CD36/AGTR1/CDKN1A/TPO/HBB/BRCA1/NOX1/ARG2/MAPT/LPO/UCP1/CRYAB/AKR1C1/LRRK2/F2/HBA1/AKR1C3/MMP3	28
BP	GO:0009636	response to toxic substance	26/185	247/18800	1.77066e-19	1.76933e-16	9.4404e-17	PON1/SLC6A4/GSTM1/PRKN/APOE/CYP1A1/SOD3/GPX3/MAOB/PINK1/CD36/FOS/PTGS1/GLRX/TPO/HBB/GSTA1/TLR2/LPO/ASS1/CCL3/HBA1/GSTM2/PRKCG/EPHX2/RAD51	26
BP	GO:0071466	cellular response to xenobiotic stimulus	22/185	168/18800	1.09317e-18	8.7388e-16	4.66266e-16	NOS1/GSTM1/CYP3A4/CYP1A1/ADIPOQ/PRKAA2/KCNH2/CYP2C19/FMO1/CYP2B6/FMO2/GSTA1/LPO/PCNA/RORA/PRNP/AKR1C1/ALDH3A1/KCNE2/GSTM2/E2F1/GSTA2	22
BP	GO:0009991	response to extracellular stimulus	32/185	479/18800	7.68831e-18	4.93429e-15	2.63273e-15	PON1/SLC6A4/APOE/CYP1A1/ADIPOQ/MAPK3/PRKAA2/ADRB2/FOS/CDKN1A/NPY/EPO/GHRL/STAT1/ATF3/UCP1/ASS1/CNR1/SST/ZFP36/LRRK2/GLUL/F5/BCHE/GPT/PRKCG/AKR1C3/CYP24A1/UCN2/GDF15/SPP1/UCN	32
BP	GO:0031667	response to nutrient levels	31/185	446/18800	8.64149e-18	4.93429e-15	2.63273e-15	PON1/SLC6A4/APOE/CYP1A1/ADIPOQ/MAPK3/PRKAA2/ADRB2/CDKN1A/NPY/EPO/GHRL/STAT1/ATF3/UCP1/ASS1/CNR1/SST/ZFP36/LRRK2/GLUL/F5/BCHE/GPT/PRKCG/AKR1C3/CYP24A1/UCN2/GDF15/SPP1/UCN	31
BP	GO:0062197	cellular response to chemical stress	27/185	332/18800	2.68448e-17	1.34123e-14	7.15625e-15	PNPT1/JUN/HSPB1/PRKN/SNCA/SOD3/CAV1/MAPK3/TRPM2/PRKAA2/PINK1/CD36/FOS/EPO/NOX1/MMP9/MAPT/UCP1/PCNA/FANCD2/LRRK2/MYLK/KLF2/TREM2/AKR1C3/MMP3/SLC2A4	27
BP	GO:0015850	organic hydroxy compound transport	24/185	248/18800	3.37879e-17	1.50056e-14	8.00635e-15	NOS1/SLC6A4/PRKN/APOE/SNCA/CAV1/CLU/MAOB/PINK1/AGT/CD36/AGTR1/APOA1/BMP6/GHRL/VIP/CFTR/CNR1/OXTR/AKR1C1/APOB/CYP19A1/MSR1/SPP1	24
BP	GO:0006631	fatty acid metabolic process	28/185	395/18800	2.34994e-16	9.3927e-14	5.01155e-14	GSTM1/CYP3A4/SNCA/CYP1A1/ADIPOQ/CAV1/ACADS/ACADL/HADH/PRKAA2/ETFDH/CYP2C19/CD36/PTGS1/APOA1/BRCA1/CYP2B6/GSTA1/ALDH3A2/CNR1/AKR1C1/ACOX2/GSTM2/ADH7/CPT1B/AKR1C3/CYP24A1/PTGIS	28
BP	GO:0000302	response to reactive oxygen species	21/185	203/18800	9.2491e-16	3.36079e-13	1.79318e-13	JUN/APOE/SOD3/MAPK3/TRPM2/PINK1/CD36/FOS/TXNIP/HBB/MMP9/MAPT/STAT1/UCP1/PCNA/CRYAB/LRRK2/HBA1/KLF2/AKR1C3/TACR1	21
BP	GO:0010038	response to metal ion	26/185	351/18800	1.05222e-15	3.50476e-13	1.86999e-13	RYR2/JUN/CASQ2/PRKN/SNCA/CYP1A1/SOD3/CAV1/MAPK3/MAOB/TRPM2/PRKAA2/FOS/TXNIP/TERT/MMP9/MAPT/BMP6/PCNA/ASS1/PRNP/S100A8/LRRK2/KCNMA1/AKR1C3/JUNB	26
BP	GO:0008202	steroid metabolic process	25/185	323/18800	1.40985e-15	4.33475e-13	2.31284e-13	PON1/IFNG/CYP3A4/APOE/CYP1A1/ACADL/PRKAA2/AGT/CYP2C19/AGTR1/APOA1/CYP2B6/BMP6/CFTR/EGR1/RORA/AKR1C1/APOB/IL4/CYP19A1/EPHX2/CYP11A1/AKR1C3/CYP24A1/SPP1	25
BP	GO:0007611	learning or memory	23/185	264/18800	1.61691e-15	4.33734e-13	2.31422e-13	SLC6A4/PRKN/BDNF/APOE/AGT/FOS/MAPT/VIP/TLR2/CNR1/SGK1/OXTR/PRNP/CCL11/KRAS/SNAP25/BCHE/PRKCG/TREM2/TACR1/SLC2A4/S100B/UCN	23
BP	GO:0007204	positive regulation of cytosolic calcium ion concentration	25/185	325/18800	1.62772e-15	4.33734e-13	2.31422e-13	NOS1/RYR2/CASQ2/SNCA/CAV1/KNG1/TRPM2/AGT/CD36/AGTR1/EPO/ANK2/GHRL/CNR1/OXTR/PRNP/CCL3/ITPR1/F2/DMD/TAC1/ADCY5/GSTM2/TACR1/FGF2	25
BP	GO:0046209	nitric oxide metabolic process	15/185	81/18800	2.04611e-15	5.11144e-13	2.72725e-13	NOS1/IFNG/HSP90AA1/CAV1/CLU/AGT/CD36/NPY/HBB/ARG2/TLR2/ASS1/RORA/KLF2/PTGIS	15
BP	GO:2001057	reactive nitrogen species metabolic process	15/185	82/18800	2.48293e-15	5.81628e-13	3.10332e-13	NOS1/IFNG/HSP90AA1/CAV1/CLU/AGT/CD36/NPY/HBB/ARG2/TLR2/ASS1/RORA/KLF2/PTGIS	15
BP	GO:0035296	regulation of tube diameter	18/185	141/18800	2.76481e-15	5.81628e-13	3.10332e-13	NOS1/CRP/SLC6A4/APOE/SOD3/CAV1/KNG1/ADRB2/AGT/SNTA1/AGTR1/OXTR/KCNMA1/KLF2/TACR1/ADRB3/HRH2/UCN	18
BP	GO:0097746	blood vessel diameter maintenance	18/185	141/18800	2.76481e-15	5.81628e-13	3.10332e-13	NOS1/CRP/SLC6A4/APOE/SOD3/CAV1/KNG1/ADRB2/AGT/SNTA1/AGTR1/OXTR/KCNMA1/KLF2/TACR1/ADRB3/HRH2/UCN	18
BP	GO:0035150	regulation of tube size	18/185	142/18800	3.13939e-15	6.27408e-13	3.34759e-13	NOS1/CRP/SLC6A4/APOE/SOD3/CAV1/KNG1/ADRB2/AGT/SNTA1/AGTR1/OXTR/KCNMA1/KLF2/TACR1/ADRB3/HRH2/UCN	18
BP	GO:0034599	cellular response to oxidative stress	23/185	284/18800	7.87739e-15	1.49933e-12	7.99979e-13	PNPT1/JUN/HSPB1/PRKN/SNCA/SOD3/MAPK3/TRPM2/PRKAA2/PINK1/CD36/FOS/NOX1/MMP9/MAPT/UCP1/PCNA/FANCD2/LRRK2/KLF2/TREM2/AKR1C3/MMP3	23
BP	GO:0006874	cellular calcium ion homeostasis	28/185	456/18800	9.06082e-15	1.59667e-12	8.51918e-13	NOS1/RYR2/CASQ2/APOE/SNCA/CAV1/KNG1/TRPM2/AGT/CD36/AGTR1/EPO/PRKCB/ANK2/GHRL/CNR1/OXTR/PRNP/CCL3/ITPR1/F2/CCL11/DMD/TAC1/ADCY5/GSTM2/TACR1/FGF2	28
BP	GO:0072503	cellular divalent inorganic cation homeostasis	29/185	494/18800	9.18776e-15	1.59667e-12	8.51918e-13	NOS1/RYR2/CASQ2/APOE/SNCA/CAV1/KNG1/TRPM2/AGT/CD36/AGTR1/EPO/PRKCB/ANK2/GHRL/CNR1/OXTR/PRNP/S100A8/CCL3/ITPR1/F2/CCL11/DMD/TAC1/ADCY5/GSTM2/TACR1/FGF2	29
BP	GO:0010817	regulation of hormone levels	29/185	496/18800	1.01965e-14	1.69814e-12	9.06056e-13	IFNG/PRKN/CYP3A4/CYP1A1/ADIPOQ/PLA2G7/TRPM2/HADH/AGT/AGTR1/TPO/BMP6/GHRL/VIP/CFTR/EGR1/CNR1/AKR1C1/GLUL/CYP19A1/SNAP25/BCHE/ADCY5/ADH7/CYP11A1/AKR1C3/TACR1/SPP1/UCN	29
BP	GO:0051480	regulation of cytosolic calcium ion concentration	25/185	356/18800	1.33452e-14	2.13362e-12	1.13841e-12	NOS1/RYR2/CASQ2/SNCA/CAV1/KNG1/TRPM2/AGT/CD36/AGTR1/EPO/ANK2/GHRL/CNR1/OXTR/PRNP/CCL3/ITPR1/F2/DMD/TAC1/ADCY5/GSTM2/TACR1/FGF2	25
BP	GO:0070482	response to oxygen levels	24/185	324/18800	1.44429e-14	2.22032e-12	1.18467e-12	NOS1/RYR2/SLC6A4/CYP1A1/ADIPOQ/SOD3/CAV1/PINK1/MDM2/EPO/NOX1/TERT/TLR2/EGR1/CRYAB/OXTR/RORA/ITPR1/PLAU/KCNMA1/E2F1/TREM2/PTGIS/SLC2A4	24
BP	GO:0050727	regulation of inflammatory response	26/185	394/18800	1.65205e-14	2.44564e-12	1.30489e-12	IFNG/APOE/SNCA/ADIPOQ/PLA2G7/AGT/AGTR1/APOA1/NPY/SERPINE1/MMP9/GHRL/TLR2/CNR1/RORA/S100A8/CCL3/FANCD2/ZFP36/LRRK2/IL4/CYP19A1/TREM2/MMP3/PTGIS/IDO1	26
BP	GO:0055074	calcium ion homeostasis	28/185	468/18800	1.73637e-14	2.47866e-12	1.32251e-12	NOS1/RYR2/CASQ2/APOE/SNCA/CAV1/KNG1/TRPM2/AGT/CD36/AGTR1/EPO/PRKCB/ANK2/GHRL/CNR1/OXTR/PRNP/CCL3/ITPR1/F2/CCL11/DMD/TAC1/ADCY5/GSTM2/TACR1/FGF2	28
BP	GO:0036293	response to decreased oxygen levels	23/185	299/18800	2.37885e-14	3.27871e-12	1.74938e-12	NOS1/RYR2/SLC6A4/CYP1A1/ADIPOQ/SOD3/CAV1/PINK1/MDM2/EPO/TERT/TLR2/EGR1/CRYAB/OXTR/RORA/ITPR1/PLAU/KCNMA1/E2F1/TREM2/PTGIS/SLC2A4	23
BP	GO:0050890	cognition	23/185	306/18800	3.89835e-14	5.1939e-12	2.77125e-12	SLC6A4/PRKN/BDNF/APOE/AGT/FOS/MAPT/VIP/TLR2/CNR1/SGK1/OXTR/PRNP/CCL11/KRAS/SNAP25/BCHE/PRKCG/TREM2/TACR1/SLC2A4/S100B/UCN	23
BP	GO:1901654	response to ketone	19/185	190/18800	4.31494e-14	5.56348e-12	2.96844e-12	CAV1/MAOB/PRKAA2/FOS/TXNIP/EPO/TLR2/CFTR/UCP1/PCNA/ASS1/SGK1/OXTR/KLF2/F5/ADCY5/AKR1C3/TACR1/SPP1	19
BP	GO:0023061	signal release	27/185	451/18800	5.25568e-14	6.56467e-12	3.50263e-12	SLC6A4/IFNG/PRKN/SNCA/ADIPOQ/MAOB/TRPM2/HADH/PINK1/AGT/AGTR1/PRKCB/BMP6/GHRL/VIP/CFTR/CNR1/OXTR/LRRK2/GLUL/CYP19A1/SNAP25/ADCY5/PRKCG/TACR1/SPP1/UCN	27
BP	GO:1901214	regulation of neuron death	23/185	313/18800	6.30601e-14	7.63791e-12	4.07527e-12	JUN/IFNG/PRKN/BDNF/APOE/SNCA/CLU/TRPM2/PINK1/FOS/NPY/EPO/TERT/MAPT/EGR1/PRNP/CCL3/LRRK2/CASP2/KRAS/PRKCG/TREM2/UCN	23
BP	GO:2000377	regulation of reactive oxygen species metabolic process	17/185	147/18800	8.93522e-14	1.03234e-11	5.50813e-12	CRP/PRKN/SNCA/PINK1/AGT/CD36/AGTR1/CDKN1A/BRCA1/ARG2/MAPT/UCP1/CRYAB/AKR1C1/F2/AKR1C3/MMP3	17
BP	GO:0001666	response to hypoxia	22/185	286/18800	9.03975e-14	1.03234e-11	5.50813e-12	NOS1/RYR2/SLC6A4/CYP1A1/ADIPOQ/SOD3/CAV1/PINK1/MDM2/EPO/TERT/TLR2/EGR1/CRYAB/RORA/ITPR1/PLAU/KCNMA1/E2F1/TREM2/PTGIS/SLC2A4	22
BP	GO:0003018	vascular process in circulatory system	21/185	263/18800	1.64886e-13	1.8307e-11	9.76783e-12	NOS1/CRP/SLC6A4/APOE/SOD3/CAV1/KNG1/ADRB2/AGT/CD36/SNTA1/AGTR1/BMP6/OXTR/KCNMA1/KLF2/TACR1/SLC2A4/ADRB3/HRH2/UCN	21
BP	GO:0006805	xenobiotic metabolic process	15/185	108/18800	1.74748e-13	1.88775e-11	1.00722e-11	NOS1/GSTM1/CYP3A4/CYP1A1/CYP2C19/FMO1/CYP2B6/FMO2/GSTA1/LPO/RORA/AKR1C1/ALDH3A1/GSTM2/GSTA2	15
BP	GO:0051235	maintenance of location	23/185	331/18800	2.05456e-13	2.16108e-11	1.15306e-11	NOS1/RYR2/CRP/CASQ2/APOE/SNCA/CAV1/TRPM2/PINK1/CD36/APOA1/ANK2/S100A8/CCL3/APOB/ITPR1/F2/DMD/PDIA2/GSTM2/TREM2/FGF2/MSR1	23
BP	GO:0032496	response to lipopolysaccharide	23/185	333/18800	2.3318e-13	2.3898e-11	1.2751e-11	NOS1/CXCL8/SNCA/CYP1A1/MAPK3/MAOB/CD36/FOS/EPO/FMO1/SERPINE1/BMP6/TLR2/ASS1/CNR1/S100A8/CCL3/APOB/ZFP36/TREM2/CXCL1/IDO1/LTF	23
BP	GO:0043270	positive regulation of ion transport	21/185	273/18800	3.42198e-13	3.41941e-11	1.82445e-11	NOS1/RYR2/SLC6A4/IFNG/SNCA/CAV1/ADRB2/PINK1/KCNH2/AGT/GLRX/ANK2/CFTR/CCL3/F2/KCNE2/MYLK/DMD/GSTM2/TREM2/UCN	21
BP	GO:0006809	nitric oxide biosynthetic process	13/185	75/18800	3.94567e-13	3.84655e-11	2.05236e-11	NOS1/IFNG/HSP90AA1/CAV1/CLU/AGT/CD36/HBB/ARG2/ASS1/RORA/KLF2/PTGIS	13
BP	GO:0070997	neuron death	23/185	353/18800	7.88718e-13	7.50597e-11	4.00487e-11	JUN/IFNG/PRKN/BDNF/APOE/SNCA/CLU/TRPM2/PINK1/FOS/NPY/EPO/TERT/MAPT/EGR1/PRNP/CCL3/LRRK2/CASP2/KRAS/PRKCG/TREM2/UCN	23
BP	GO:0002237	response to molecule of bacterial origin	23/185	354/18800	8.36468e-13	7.77527e-11	4.14856e-11	NOS1/CXCL8/SNCA/CYP1A1/MAPK3/MAOB/CD36/FOS/EPO/FMO1/SERPINE1/BMP6/TLR2/ASS1/CNR1/S100A8/CCL3/APOB/ZFP36/TREM2/CXCL1/IDO1/LTF	23
BP	GO:0071214	cellular response to abiotic stimulus	22/185	323/18800	1.06046e-12	9.41927e-11	5.02573e-11	MAPK3/AGT/MDM2/CDKN1A/EPO/BRCA1/NOX1/BRCA2/MMP9/BMP6/PCNA/EGR1/CRYAB/ATR/TIMP1/MMP1/CHEK1/CASP2/MYLK/MMP3/SLC2A4/RAD51	22
BP	GO:0104004	cellular response to environmental stimulus	22/185	323/18800	1.06046e-12	9.41927e-11	5.02573e-11	MAPK3/AGT/MDM2/CDKN1A/EPO/BRCA1/NOX1/BRCA2/MMP9/BMP6/PCNA/EGR1/CRYAB/ATR/TIMP1/MMP1/CHEK1/CASP2/MYLK/MMP3/SLC2A4/RAD51	22
BP	GO:0097237	cellular response to toxic substance	15/185	123/18800	1.23117e-12	1.06978e-10	5.70792e-11	GSTM1/PRKN/APOE/SOD3/GPX3/PINK1/CD36/PTGS1/GLRX/TPO/HBB/GSTA1/LPO/HBA1/GSTM2	15
BP	GO:0048545	response to steroid hormone	22/185	330/18800	1.62792e-12	1.38443e-10	7.38672e-11	ADIPOQ/CAV1/MAOB/FOS/TXNIP/EPO/BRCA1/BMP6/NR3C2/TLR2/PCNA/ASS1/LOX/SGK1/OXTR/SST/ZFP36/BCHE/AKR1C3/TACR1/SPP1/UCN	22
BP	GO:0051047	positive regulation of secretion	21/185	300/18800	2.12327e-12	1.76806e-10	9.43363e-11	SLC6A4/IFNG/SNCA/TRPM2/PINK1/AGT/BMP6/GHRL/VIP/TLR2/CFTR/CNR1/OXTR/S100A8/GLUL/IL4/CYP19A1/TREM2/TACR1/SPP1/UCN	21
BP	GO:1901652	response to peptide	26/185	491/18800	2.6688e-12	2.17698e-10	1.16154e-10	PNPT1/ADIPOQ/CAV1/HADH/ADRB2/AGT/CD36/MDM2/AGTR1/PRKCB/MMP9/GHRL/STAT1/TLR2/EGR1/ASS1/OXTR/PRNP/TIMP1/KLF2/GPT/TREM2/CYP11A1/MMP3/SLC2A4/GDF15	26
BP	GO:0032409	regulation of transporter activity	21/185	305/18800	2.91498e-12	2.33024e-10	1.24332e-10	NOS1/RYR2/PON1/CASQ2/IFNG/SNCA/ADIPOQ/CAV1/ADRB2/PINK1/EPO/GLRX/MMP9/ANK2/CFTR/SGK1/PRNP/KCNE2/DMD/GSTM2/TREM2	21
BP	GO:0062012	regulation of small molecule metabolic process	22/185	342/18800	3.31236e-12	2.59598e-10	1.38511e-10	NOS1/IFNG/PRKN/APOE/SNCA/ADIPOQ/CAV1/ACADL/PRKAA2/PINK1/APOA1/BRCA1/BMP6/EGR1/CNR1/RORA/APOB/IL4/GPT/EPHX2/TREM2/AKR1C3	22
BP	GO:1903532	positive regulation of secretion by cell	20/185	274/18800	3.40343e-12	2.61606e-10	1.39582e-10	SLC6A4/IFNG/SNCA/TRPM2/PINK1/AGT/BMP6/GHRL/VIP/TLR2/CFTR/CNR1/OXTR/GLUL/IL4/CYP19A1/TREM2/TACR1/SPP1/UCN	20
BP	GO:0120254	olefinic compound metabolic process	16/185	157/18800	3.54788e-12	2.67564e-10	1.42761e-10	CYP3A4/CYP1A1/CYP2C19/PTGS1/CYP2B6/BMP6/GSTA1/EGR1/AKR1C1/CYP19A1/GSTM2/ADH7/EPHX2/CYP11A1/AKR1C3/PTGIS	16
BP	GO:0034764	positive regulation of transmembrane transport	18/185	213/18800	3.73394e-12	2.7638e-10	1.47465e-10	NOS1/RYR2/IFNG/SNCA/ADIPOQ/ADRB2/PINK1/KCNH2/AGT/GLRX/TERT/ANK2/CFTR/F2/KCNE2/DMD/GSTM2/TREM2	18
BP	GO:0030258	lipid modification	18/185	216/18800	4.73162e-12	3.4386e-10	1.83469e-10	CYP3A4/APOE/CYP1A1/ADIPOQ/PLA2G7/ACADS/ACADL/HADH/ETFDH/AGT/AGTR1/APOA1/CNR1/ACOX2/ADH7/CPT1B/EPHX2/CYP24A1	18
BP	GO:0042743	hydrogen peroxide metabolic process	11/185	55/18800	5.10333e-12	3.6425e-10	1.94349e-10	SNCA/CYP1A1/GPX3/MAOB/PINK1/TPO/HBB/NOX1/LPO/HBA1/MMP3	11
BP	GO:0150076	neuroinflammatory response	12/185	73/18800	6.27771e-12	4.28856e-10	2.28819e-10	JUN/IFNG/SNCA/CLU/MMP9/MAPT/TLR2/CCL3/LRRK2/IL4/TREM2/MMP3	12
BP	GO:0050804	modulation of chemical synaptic transmission	24/185	429/18800	6.28558e-12	4.28856e-10	2.28819e-10	SLC6A4/PRKN/BDNF/APOE/SNCA/ADIPOQ/ADRB2/PINK1/AGT/PRKCB/MAPT/GHRL/CNR1/OXTR/PRNP/LRRK2/GLUL/KRAS/SNAP25/BCHE/PRKCG/TACR1/S100B/UCN	24
BP	GO:0034767	positive regulation of ion transmembrane transport	16/185	163/18800	6.33037e-12	4.28856e-10	2.28819e-10	NOS1/RYR2/IFNG/SNCA/ADRB2/PINK1/KCNH2/AGT/GLRX/ANK2/CFTR/F2/KCNE2/DMD/GSTM2/TREM2	16
BP	GO:0099177	regulation of trans-synaptic signaling	24/185	430/18800	6.60154e-12	4.39772e-10	2.34644e-10	SLC6A4/PRKN/BDNF/APOE/SNCA/ADIPOQ/ADRB2/PINK1/AGT/PRKCB/MAPT/GHRL/CNR1/OXTR/PRNP/LRRK2/GLUL/KRAS/SNAP25/BCHE/PRKCG/TACR1/S100B/UCN	24
BP	GO:0032411	positive regulation of transporter activity	14/185	117/18800	9.24773e-12	6.05954e-10	3.23312e-10	RYR2/PON1/IFNG/ADIPOQ/ADRB2/PINK1/GLRX/ANK2/CFTR/SGK1/KCNE2/DMD/GSTM2/TREM2	14
BP	GO:0032103	positive regulation of response to external stimulus	24/185	442/18800	1.1767e-11	7.471e-10	3.98621e-10	CXCL8/HSPB1/IFNG/HSP90AA1/SNCA/PLA2G7/MAPK3/AGT/AGTR1/NPY/SERPINE1/BMP6/GHRL/TLR2/CNR1/S100A8/CCL3/PLG/LRRK2/F2/IL4/TREM2/FGF2/IDO1	24
BP	GO:1903522	regulation of blood circulation	19/185	260/18800	1.1937e-11	7.471e-10	3.98621e-10	NOS1/RYR2/CASQ2/CAV1/KCNH2/PDE5A/AGT/SNTA1/MDM2/AGTR1/ANK2/GHRL/OXTR/KCNE2/DMD/GSTM2/TACR1/HRH2/UCN	19
BP	GO:0010959	regulation of metal ion transport	23/185	403/18800	1.19626e-11	7.471e-10	3.98621e-10	NOS1/RYR2/CASQ2/IFNG/SNCA/CAV1/ADRB2/KCNH2/AGT/SNTA1/EPO/GLRX/ANK2/VIP/PRNP/CCL3/F2/KCNE2/MYLK/DMD/GSTM2/TREM2/UCN	23
BP	GO:0046883	regulation of hormone secretion	18/185	231/18800	1.46405e-11	9.00279e-10	4.80351e-10	IFNG/PRKN/ADIPOQ/TRPM2/HADH/AGT/AGTR1/BMP6/GHRL/CFTR/CNR1/GLUL/CYP19A1/SNAP25/ADCY5/TACR1/SPP1/UCN	18
BP	GO:1904064	positive regulation of cation transmembrane transport	15/185	148/18800	1.86437e-11	1.12907e-09	6.02425e-10	NOS1/RYR2/IFNG/SNCA/ADRB2/PINK1/KCNH2/AGT/GLRX/ANK2/F2/KCNE2/DMD/GSTM2/TREM2	15
BP	GO:0097305	response to alcohol	18/185	235/18800	1.9505e-11	1.1636e-09	6.20849e-10	ADIPOQ/MAOB/PRKAA2/FOS/BRCA1/CFTR/UCP1/CNR1/SGK1/S100A8/CCL3/KLF2/ADCY5/ADH7/AKR1C3/TACR1/SLC2A4/RAD51	18
BP	GO:0019932	second-messenger-mediated signaling	20/185	303/18800	2.13444e-11	1.25461e-09	6.69408e-10	NOS1/RYR2/CXCL8/CASQ2/APOE/TRPM2/PDE5A/AGT/CD36/AGTR1/MAPT/ANK2/PRNP/CCL3/ITPR1/LRRK2/DMD/GSTM2/TREM2/UCN	20
BP	GO:0001774	microglial cell activation	10/185	47/18800	2.51929e-11	1.45936e-09	7.78654e-10	JUN/IFNG/SNCA/CLU/MAPT/TLR2/CCL3/LRRK2/IL4/TREM2	10
BP	GO:0080164	regulation of nitric oxide metabolic process	11/185	64/18800	2.9374e-11	1.67725e-09	8.94913e-10	IFNG/HSP90AA1/CAV1/CLU/AGT/CD36/NPY/HBB/ASS1/KLF2/PTGIS	11
BP	GO:0051051	negative regulation of transport	24/185	464/18800	3.23654e-11	1.82204e-09	9.72163e-10	NOS1/CASQ2/PRKN/APOE/SNCA/ADIPOQ/CAV1/MAOB/HADH/KCNH2/CD36/EPO/PRKCB/MMP9/GHRL/VIP/TLR2/CRYAB/CNR1/OXTR/LRRK2/KCNE2/GSTM2/UCN	24
BP	GO:1905952	regulation of lipid localization	15/185	155/18800	3.63497e-11	2.01792e-09	1.07667e-09	CRP/PRKN/APOE/ADIPOQ/AGT/CD36/AGTR1/APOA1/BMP6/GHRL/APOB/CYP19A1/TREM2/MSR1/SPP1	15
BP	GO:0006936	muscle contraction	21/185	349/18800	3.72844e-11	2.04145e-09	1.08923e-09	NOS1/RYR2/CASQ2/CAV1/ADRB2/KCNH2/PDE5A/AGT/SNTA1/ARG2/ANK2/GHRL/CRYAB/OXTR/KCNE2/MYLK/DMD/KCNMA1/GSTM2/TACR1/UCN	21
BP	GO:0032102	negative regulation of response to external stimulus	23/185	429/18800	4.21155e-11	2.27481e-09	1.21374e-09	APOE/ADIPOQ/KNG1/APOA1/NPY/SERPINE1/ARG2/GHRL/DUSP1/RORA/MICB/PLG/ZFP36/F2/IL4/CYP19A1/PLAU/TREM2/FGF2/PTGIS/LTF/SPP1/UCN	23
BP	GO:1904062	regulation of cation transmembrane transport	21/185	352/18800	4.37409e-11	2.3311e-09	1.24378e-09	NOS1/RYR2/CASQ2/IFNG/SNCA/CAV1/ADRB2/PINK1/KCNH2/AGT/SNTA1/EPO/GLRX/MMP9/ANK2/PRNP/F2/KCNE2/DMD/GSTM2/TREM2	21
BP	GO:0046879	hormone secretion	19/185	281/18800	4.60008e-11	2.41928e-09	1.29083e-09	IFNG/PRKN/ADIPOQ/TRPM2/HADH/AGT/AGTR1/BMP6/GHRL/VIP/CFTR/CNR1/GLUL/CYP19A1/SNAP25/ADCY5/TACR1/SPP1/UCN	19
BP	GO:0002269	leukocyte activation involved in inflammatory response	10/185	50/18800	4.87202e-11	2.52902e-09	1.34938e-09	JUN/IFNG/SNCA/CLU/MAPT/TLR2/CCL3/LRRK2/IL4/TREM2	10
BP	GO:0033674	positive regulation of kinase activity	24/185	476/18800	5.48508e-11	2.77517e-09	1.48072e-09	IFNG/HSP90AA1/SNCA/ADIPOQ/NOX4/CLU/ADRB2/PINK1/PDE5A/AGT/CDKN1A/EPO/MAPT/GHRL/EGR1/PRNP/LRRK2/F2/IL4/DUSP19/TREM2/FGF2/LTF/UCN	24
BP	GO:0034765	regulation of ion transmembrane transport	24/185	476/18800	5.48508e-11	2.77517e-09	1.48072e-09	NOS1/RYR2/CASQ2/IFNG/SNCA/CAV1/ADRB2/PINK1/KCNH2/AGT/SNTA1/EPO/GLRX/NOX1/MMP9/ANK2/CFTR/PRNP/F2/KCNE2/DMD/KCNMA1/GSTM2/TREM2	24
BP	GO:0051651	maintenance of location in cell	17/185	219/18800	5.87525e-11	2.93542e-09	1.56622e-09	NOS1/RYR2/CASQ2/APOE/SNCA/CAV1/TRPM2/PINK1/ANK2/S100A8/CCL3/ITPR1/F2/DMD/PDIA2/GSTM2/FGF2	17
BP	GO:0009914	hormone transport	19/185	290/18800	7.91199e-11	3.90422e-09	2.08313e-09	IFNG/PRKN/ADIPOQ/TRPM2/HADH/AGT/AGTR1/BMP6/GHRL/VIP/CFTR/CNR1/GLUL/CYP19A1/SNAP25/ADCY5/TACR1/SPP1/UCN	19
BP	GO:1990748	cellular detoxification	13/185	115/18800	1.08209e-10	5.2499e-09	2.80112e-09	GSTM1/APOE/SOD3/GPX3/CD36/PTGS1/GLRX/TPO/HBB/GSTA1/LPO/HBA1/GSTM2	13
BP	GO:0061900	glial cell activation	10/185	54/18800	1.09709e-10	5.2499e-09	2.80112e-09	JUN/IFNG/SNCA/CLU/MAPT/TLR2/CCL3/LRRK2/IL4/TREM2	10
BP	GO:2001233	regulation of apoptotic signaling pathway	21/185	370/18800	1.10331e-10	5.2499e-09	2.80112e-09	HSPB1/PRKN/BDNF/CAV1/CLU/PINK1/AGT/MDM2/EPO/SERPINE1/BRCA1/NOX1/TERT/MMP9/SLC25A4/ATF3/S100A8/LRRK2/IL4/CASP2/TREM2	21
BP	GO:0060402	calcium ion transport into cytosol	15/185	171/18800	1.48055e-10	6.96206e-09	3.71466e-09	NOS1/RYR2/CASQ2/SNCA/CAV1/TRPM2/EPO/ANK2/PRNP/CCL3/ITPR1/F2/DMD/GSTM2/FGF2	15
BP	GO:0019216	regulation of lipid metabolic process	20/185	339/18800	1.59237e-10	7.40083e-09	3.94877e-09	IFNG/APOE/SNCA/ADIPOQ/CAV1/ACADL/AGT/AGTR1/APOA1/BRCA1/BMP6/EGR1/CNR1/RORA/APOB/F2/EPHX2/TREM2/AKR1C3/FGF2	20
BP	GO:0044703	multi-organism reproductive process	16/185	205/18800	2.03421e-10	9.34567e-09	4.98646e-09	SLC6A4/CYP1A1/AGT/FOS/EPO/MMP9/GHRL/CNR1/OXTR/TIMP1/TAC1/TACR1/IDO1/JUNB/SPP1/UCN	16
BP	GO:0034614	cellular response to reactive oxygen species	14/185	147/18800	2.07347e-10	9.4178e-09	5.02494e-09	JUN/SOD3/MAPK3/TRPM2/PINK1/CD36/FOS/MMP9/MAPT/UCP1/PCNA/LRRK2/KLF2/AKR1C3	14
BP	GO:0042391	regulation of membrane potential	22/185	425/18800	2.24661e-10	1.00896e-08	5.38337e-09	RYR2/CASQ2/PRKN/SNCA/CAV1/ADRB2/PINK1/KCNH2/CD36/SNTA1/GLRX/MAPT/ANK2/GHRL/CFTR/CNR1/LRRK2/KCNE2/DMD/KCNMA1/TREM2/TACR1	22
BP	GO:0022898	regulation of transmembrane transporter activity	18/185	273/18800	2.30526e-10	1.02379e-08	5.46251e-09	NOS1/RYR2/CASQ2/IFNG/SNCA/CAV1/ADRB2/PINK1/EPO/GLRX/MMP9/ANK2/CFTR/PRNP/KCNE2/DMD/GSTM2/TREM2	18
BP	GO:0098869	cellular oxidant detoxification	12/185	100/18800	2.84855e-10	1.25117e-08	6.67573e-09	APOE/SOD3/GPX3/CD36/PTGS1/GLRX/TPO/HBB/GSTA1/LPO/HBA1/GSTM2	12
BP	GO:1904407	positive regulation of nitric oxide metabolic process	9/185	43/18800	3.00899e-10	1.30728e-08	6.97508e-09	IFNG/HSP90AA1/CLU/AGT/CD36/NPY/HBB/ASS1/KLF2	9
BP	GO:0044706	multi-multicellular organism process	16/185	213/18800	3.58765e-10	1.54192e-08	8.22702e-09	SLC6A4/CYP1A1/AGT/FOS/EPO/MMP9/GHRL/CNR1/OXTR/TIMP1/TAC1/TACR1/IDO1/JUNB/SPP1/UCN	16
BP	GO:0045860	positive regulation of protein kinase activity	21/185	396/18800	3.83051e-10	1.62191e-08	8.65384e-09	IFNG/HSP90AA1/SNCA/ADIPOQ/NOX4/CLU/ADRB2/PINK1/PDE5A/AGT/CDKN1A/EPO/GHRL/EGR1/PRNP/LRRK2/IL4/DUSP19/FGF2/LTF/UCN	21
BP	GO:0008217	regulation of blood pressure	15/185	183/18800	3.85702e-10	1.62191e-08	8.65384e-09	NOS1/ADIPOQ/ADRB2/AGT/PTGS1/AGTR1/NPY/HBB/NOX1/CNR1/SGK1/OXTR/TACR1/ADRB3/UCN	15
BP	GO:0045428	regulation of nitric oxide biosynthetic process	10/185	61/18800	3.89551e-10	1.62191e-08	8.65384e-09	IFNG/HSP90AA1/CAV1/CLU/AGT/CD36/HBB/ASS1/KLF2/PTGIS	10
BP	GO:0009314	response to radiation	22/185	438/18800	3.97141e-10	1.63647e-08	8.73151e-09	MAPK10/FOS/MDM2/CDKN1A/NPY/BRCA1/BRCA2/MMP9/SCARA3/PCNA/EGR1/CRYAB/ATR/TIMP1/MMP1/FANCD2/CCL11/CHEK1/KRAS/CPT1B/MMP3/RAD51	22
BP	GO:0019218	regulation of steroid metabolic process	12/185	104/18800	4.53035e-10	1.84774e-08	9.85875e-09	IFNG/APOE/ACADL/AGT/AGTR1/APOA1/BMP6/EGR1/RORA/APOB/EPHX2/AKR1C3	12
BP	GO:0090066	regulation of anatomical structure size	23/185	487/18800	5.13292e-10	2.07235e-08	1.10572e-08	NOS1/CRP/SLC6A4/BDNF/APOE/SOD3/CAV1/KNG1/ADRB2/AGT/SNTA1/AGTR1/MAPT/OXTR/LRRK2/CCL11/KCNMA1/KLF2/TACR1/ADRB3/SPP1/HRH2/UCN	23
BP	GO:0042116	macrophage activation	12/185	106/18800	5.67029e-10	2.26642e-08	1.20926e-08	JUN/IFNG/SNCA/CLU/MAPT/TLR2/HSPD1/RORA/CCL3/LRRK2/IL4/TREM2	12
BP	GO:0071241	cellular response to inorganic substance	16/185	221/18800	6.17541e-10	2.44387e-08	1.30395e-08	JUN/PRKN/SNCA/CYP1A1/MAPK3/TRPM2/PRKAA2/FOS/MMP9/BMP6/PRNP/LRRK2/AKR1C3/MMP3/JUNB/RAD51	16
BP	GO:0060401	cytosolic calcium ion transport	15/185	190/18800	6.52399e-10	2.55651e-08	1.36405e-08	NOS1/RYR2/CASQ2/SNCA/CAV1/TRPM2/EPO/ANK2/PRNP/CCL3/ITPR1/F2/DMD/GSTM2/FGF2	15
BP	GO:0097193	intrinsic apoptotic signaling pathway	18/185	295/18800	8.05718e-10	3.12665e-08	1.66825e-08	HSPB1/PRKN/CAV1/CLU/PINK1/MDM2/CDKN1A/EPO/BRCA1/NOX1/BRCA2/MMP9/S100A8/ITPR1/LRRK2/CASP2/E2F1/TREM2	18
BP	GO:0042311	vasodilation	9/185	48/18800	8.57842e-10	3.29692e-08	1.7591e-08	NOS1/APOE/KNG1/ADRB2/AGT/KCNMA1/KLF2/ADRB3/UCN	9
BP	GO:0032412	regulation of ion transmembrane transporter activity	17/185	263/18800	1.01196e-09	3.85219e-08	2.05537e-08	NOS1/RYR2/CASQ2/IFNG/CAV1/ADRB2/PINK1/EPO/GLRX/MMP9/ANK2/CFTR/PRNP/KCNE2/DMD/GSTM2/TREM2	17
BP	GO:1990000	amyloid fibril formation	8/185	34/18800	1.10225e-09	4.15631e-08	2.21763e-08	PRKN/APOE/CLU/CD36/MDM2/MAPT/CRYAB/TREM2	8
BP	GO:0006937	regulation of muscle contraction	14/185	170/18800	1.42497e-09	5.27371e-08	2.81383e-08	NOS1/RYR2/CASQ2/CAV1/ADRB2/PDE5A/ANK2/GHRL/OXTR/DMD/KCNMA1/GSTM2/TACR1/UCN	14
BP	GO:0048660	regulation of smooth muscle cell proliferation	14/185	170/18800	1.42497e-09	5.27371e-08	2.81383e-08	JUN/IFNG/APOE/ADIPOQ/AGT/CDKN1A/NOX1/TERT/MMP9/STAT1/VIP/DNMT1/TACR1/FGF2	14
BP	GO:0048659	smooth muscle cell proliferation	14/185	173/18800	1.79181e-09	6.57052e-08	3.50576e-08	JUN/IFNG/APOE/ADIPOQ/AGT/CDKN1A/NOX1/TERT/MMP9/STAT1/VIP/DNMT1/TACR1/FGF2	14
BP	GO:2000379	positive regulation of reactive oxygen species metabolic process	10/185	71/18800	1.83226e-09	6.65778e-08	3.55231e-08	CRP/SNCA/AGT/CD36/AGTR1/CDKN1A/MAPT/AKR1C1/F2/AKR1C3	10
BP	GO:0050729	positive regulation of inflammatory response	13/185	145/18800	1.98119e-09	7.13406e-08	3.80643e-08	IFNG/SNCA/PLA2G7/AGT/AGTR1/SERPINE1/TLR2/CNR1/S100A8/CCL3/LRRK2/TREM2/IDO1	13
BP	GO:0001659	temperature homeostasis	14/185	177/18800	2.41477e-09	8.61772e-08	4.59805e-08	ADIPOQ/CAV1/ACADL/TRPM2/HADH/ADRB2/CD36/GHRL/UCP1/EGR1/CNR1/OXTR/IL4/ADRB3	14
BP	GO:0051209	release of sequestered calcium ion into cytosol	12/185	121/18800	2.65317e-09	9.38471e-08	5.00729e-08	NOS1/RYR2/CASQ2/SNCA/TRPM2/ANK2/CCL3/ITPR1/F2/DMD/GSTM2/FGF2	12
BP	GO:0042180	cellular ketone metabolic process	15/185	211/18800	2.78393e-09	9.76086e-08	5.20799e-08	SNCA/ADIPOQ/CAV1/ACADL/APOA1/BRCA1/CYP2B6/BMP6/EGR1/CNR1/AKR1C1/CYP19A1/CYP11A1/AKR1C3/IDO1	15
BP	GO:0010742	macrophage derived foam cell differentiation	8/185	38/18800	2.87087e-09	9.96726e-08	5.31811e-08	CRP/ADIPOQ/AGT/CD36/AGTR1/STAT1/APOB/MSR1	8
BP	GO:0007613	memory	12/185	122/18800	2.91761e-09	9.96726e-08	5.31811e-08	SLC6A4/BDNF/APOE/MAPT/CNR1/SGK1/OXTR/PRNP/TREM2/TACR1/SLC2A4/S100B	12
BP	GO:0051283	negative regulation of sequestering of calcium ion	12/185	122/18800	2.91761e-09	9.96726e-08	5.31811e-08	NOS1/RYR2/CASQ2/SNCA/TRPM2/ANK2/CCL3/ITPR1/F2/DMD/GSTM2/FGF2	12
BP	GO:0007584	response to nutrient	13/185	150/18800	3.00636e-09	1.00978e-07	5.38778e-08	SLC6A4/CYP1A1/ADIPOQ/EPO/STAT1/ASS1/CNR1/SST/F5/BCHE/AKR1C3/CYP24A1/SPP1	13
BP	GO:0098754	detoxification	13/185	150/18800	3.00636e-09	1.00978e-07	5.38778e-08	GSTM1/APOE/SOD3/GPX3/CD36/PTGS1/GLRX/TPO/HBB/GSTA1/LPO/HBA1/GSTM2	13
BP	GO:0006066	alcohol metabolic process	19/185	361/18800	3.13055e-09	1.04273e-07	5.56359e-08	PON1/CYP3A4/APOE/SNCA/CYP1A1/ACADL/PRKAA2/APOA1/BMP6/ALDH3A2/CFTR/AKR1C1/APOB/IL4/ADH7/EPHX2/CYP11A1/AKR1C3/FGF2	19
BP	GO:0010876	lipid localization	21/185	446/18800	3.23869e-09	1.06984e-07	5.70821e-08	CRP/PRKN/APOE/ADIPOQ/SLC25A20/CAV1/CLU/AGT/CD36/AGTR1/APOA1/BMP6/GHRL/CFTR/AKR1C1/APOB/CYP19A1/CPT1B/TREM2/MSR1/SPP1	21
BP	GO:0042178	xenobiotic catabolic process	7/185	25/18800	3.30036e-09	1.07667e-07	5.74466e-08	NOS1/GSTM1/CYP3A4/CYP1A1/CYP2C19/CYP2B6/GSTM2	7
BP	GO:0120162	positive regulation of cold-induced thermogenesis	11/185	98/18800	3.31325e-09	1.07667e-07	5.74466e-08	ADIPOQ/CAV1/ACADL/HADH/ADRB2/CD36/GHRL/UCP1/OXTR/IL4/ADRB3	11
BP	GO:0032640	tumor necrosis factor production	14/185	182/18800	3.46864e-09	1.10913e-07	5.91786e-08	HSPB1/IFNG/ADIPOQ/CLU/CD36/ARG2/GHRL/TLR2/CCL3/ZFP36/LRRK2/IL4/TREM2/LTF	14
BP	GO:0032680	regulation of tumor necrosis factor production	14/185	182/18800	3.46864e-09	1.10913e-07	5.91786e-08	HSPB1/IFNG/ADIPOQ/CLU/CD36/ARG2/GHRL/TLR2/CCL3/ZFP36/LRRK2/IL4/TREM2/LTF	14
BP	GO:0051282	regulation of sequestering of calcium ion	12/185	124/18800	3.51887e-09	1.11626e-07	5.95592e-08	NOS1/RYR2/CASQ2/SNCA/TRPM2/ANK2/CCL3/ITPR1/F2/DMD/GSTM2/FGF2	12
BP	GO:0090077	foam cell differentiation	8/185	39/18800	3.58155e-09	1.1272e-07	6.01428e-08	CRP/ADIPOQ/AGT/CD36/AGTR1/STAT1/APOB/MSR1	8
BP	GO:0003012	muscle system process	21/185	449/18800	3.64646e-09	1.12984e-07	6.02833e-08	NOS1/RYR2/CASQ2/CAV1/ADRB2/KCNH2/PDE5A/AGT/SNTA1/ARG2/ANK2/GHRL/CRYAB/OXTR/KCNE2/MYLK/DMD/KCNMA1/GSTM2/TACR1/UCN	21
BP	GO:0031331	positive regulation of cellular catabolic process	21/185	449/18800	3.64646e-09	1.12984e-07	6.02833e-08	PNPT1/IFNG/PRKN/APOE/HSP90AA1/SNCA/CAV1/CLU/MAPK3/PRKAA2/ADRB2/PINK1/MDM2/APOA1/SLC25A4/ZFP36/LRRK2/KCNE2/IL4/TREM2/IGF2BP1	21
BP	GO:0051924	regulation of calcium ion transport	16/185	251/18800	3.92144e-09	1.20569e-07	6.43306e-08	NOS1/RYR2/CASQ2/SNCA/CAV1/AGT/EPO/ANK2/PRNP/CCL3/F2/KCNE2/MYLK/DMD/GSTM2/UCN	16
BP	GO:0097553	calcium ion transmembrane import into cytosol	13/185	154/18800	4.14951e-09	1.26608e-07	6.75525e-08	NOS1/RYR2/CASQ2/SNCA/TRPM2/ANK2/PRNP/CCL3/ITPR1/F2/DMD/GSTM2/FGF2	13
BP	GO:0071478	cellular response to radiation	14/185	187/18800	4.92602e-09	1.46935e-07	7.83984e-08	MDM2/CDKN1A/BRCA1/BRCA2/MMP9/PCNA/EGR1/CRYAB/ATR/TIMP1/MMP1/CHEK1/MMP3/RAD51	14
BP	GO:0071706	tumor necrosis factor superfamily cytokine production	14/185	187/18800	4.92602e-09	1.46935e-07	7.83984e-08	HSPB1/IFNG/ADIPOQ/CLU/CD36/ARG2/GHRL/TLR2/CCL3/ZFP36/LRRK2/IL4/TREM2/LTF	14
BP	GO:1903555	regulation of tumor necrosis factor superfamily cytokine production	14/185	187/18800	4.92602e-09	1.46935e-07	7.83984e-08	HSPB1/IFNG/ADIPOQ/CLU/CD36/ARG2/GHRL/TLR2/CCL3/ZFP36/LRRK2/IL4/TREM2/LTF	14
BP	GO:0051208	sequestering of calcium ion	12/185	128/18800	5.06686e-09	1.50017e-07	8.00426e-08	NOS1/RYR2/CASQ2/SNCA/TRPM2/ANK2/CCL3/ITPR1/F2/DMD/GSTM2/FGF2	12
BP	GO:0045429	positive regulation of nitric oxide biosynthetic process	8/185	41/18800	5.46969e-09	1.60753e-07	8.57708e-08	IFNG/HSP90AA1/CLU/AGT/CD36/HBB/ASS1/KLF2	8
BP	GO:0010522	regulation of calcium ion transport into cytosol	11/185	103/18800	5.65217e-09	1.64903e-07	8.79853e-08	NOS1/RYR2/CASQ2/SNCA/CAV1/EPO/ANK2/PRNP/F2/DMD/GSTM2	11
BP	GO:0044282	small molecule catabolic process	19/185	376/18800	6.08994e-09	1.76388e-07	9.4113e-08	NOS1/PON1/CYP3A4/APOE/CYP1A1/ADIPOQ/ACADS/ACADL/HADH/ETFDH/ARG2/CNR1/GLUL/ACOX2/GPT/CPT1B/AKR1C3/CYP24A1/IDO1	19
BP	GO:0071248	cellular response to metal ion	14/185	191/18800	6.47125e-09	1.86083e-07	9.92863e-08	JUN/PRKN/SNCA/CYP1A1/MAPK3/TRPM2/PRKAA2/FOS/MMP9/BMP6/PRNP/LRRK2/AKR1C3/JUNB	14
BP	GO:0006816	calcium ion transport	20/185	424/18800	7.62976e-09	2.16154e-07	1.15331e-07	NOS1/RYR2/CASQ2/SNCA/CAV1/TRPM2/AGT/EPO/PRKCB/ANK2/PRNP/CCL3/ITPR1/F2/KCNE2/MYLK/DMD/GSTM2/FGF2/UCN	20
BP	GO:0032414	positive regulation of ion transmembrane transporter activity	11/185	106/18800	7.67921e-09	2.16154e-07	1.15331e-07	RYR2/IFNG/ADRB2/PINK1/GLRX/ANK2/CFTR/KCNE2/DMD/GSTM2/TREM2	11
BP	GO:0051341	regulation of oxidoreductase activity	11/185	106/18800	7.67921e-09	2.16154e-07	1.15331e-07	IFNG/PRKN/APOE/SNCA/CAV1/AGT/AGTR1/TERT/CNR1/AOC3/LRRK2	11
BP	GO:0071356	cellular response to tumor necrosis factor	15/185	229/18800	8.49082e-09	2.37288e-07	1.26607e-07	CXCL8/PRKN/ADIPOQ/MAPK3/APOA1/BRCA1/STAT1/ASS1/RORA/CCL3/APOB/ZFP36/CCL11/KLF2/SLC2A4	15
BP	GO:0014074	response to purine-containing compound	12/185	134/18800	8.54878e-09	2.37288e-07	1.26607e-07	PNPT1/RYR2/SLC6A4/CASQ2/ADIPOQ/TRPM2/FOS/STAT1/CFTR/ASS1/CHEK1/GSTM2	12
BP	GO:0015844	monoamine transport	10/185	83/18800	8.71723e-09	2.40295e-07	1.28211e-07	NOS1/SLC6A4/PRKN/SNCA/MAOB/PINK1/AGT/VIP/CNR1/OXTR	10
BP	GO:0090399	replicative senescence	6/185	17/18800	9.46908e-09	2.59232e-07	1.38315e-07	CDKN1A/SERPINE1/TERT/CDKN2A/ATR/CHEK1	6
BP	GO:0001819	positive regulation of cytokine production	21/185	475/18800	9.79335e-09	2.6498e-07	1.41382e-07	HSPB1/IFNG/HSP90AA1/ADIPOQ/CLU/AGT/CD36/SERPINE1/BRCA1/NOX1/STAT1/TLR2/HSPD1/EGR1/RORA/CCL3/LRRK2/IL4/TREM2/IDO1/UCN	21
BP	GO:0097006	regulation of plasma lipoprotein particle levels	10/185	84/18800	9.81161e-09	2.6498e-07	1.41382e-07	APOE/ADIPOQ/PLA2G7/AGT/CD36/AGTR1/APOA1/APOB/TREM2/MSR1	10
BP	GO:0002274	myeloid leukocyte activation	15/185	232/18800	1.01227e-08	2.71545e-07	1.44885e-07	CXCL8/JUN/IFNG/SNCA/CLU/NPY/MAPT/TLR2/HSPD1/CNR1/RORA/CCL3/LRRK2/IL4/TREM2	15
BP	GO:0070542	response to fatty acid	9/185	63/18800	1.0665e-08	2.84186e-07	1.5163e-07	PON1/ADIPOQ/CD36/TLR2/UCP1/ASS1/AKR1C1/E2F1/AKR1C3	9
BP	GO:0006869	lipid transport	19/185	391/18800	1.14758e-08	3.03766e-07	1.62077e-07	PRKN/APOE/ADIPOQ/SLC25A20/CAV1/CLU/AGT/CD36/AGTR1/APOA1/BMP6/GHRL/CFTR/AKR1C1/APOB/CYP19A1/CPT1B/MSR1/SPP1	19
BP	GO:0060048	cardiac muscle contraction	12/185	138/18800	1.19385e-08	3.13936e-07	1.67503e-07	NOS1/RYR2/CASQ2/CAV1/KCNH2/PDE5A/SNTA1/ANK2/KCNE2/DMD/GSTM2/UCN	12
BP	GO:0001676	long-chain fatty acid metabolic process	11/185	111/18800	1.25278e-08	3.2728e-07	1.74623e-07	GSTM1/CYP3A4/CYP1A1/ACADL/CYP2C19/PTGS1/CYP2B6/GSTA1/GSTM2/AKR1C3/PTGIS	11
BP	GO:0019722	calcium-mediated signaling	14/185	202/18800	1.32568e-08	3.44073e-07	1.83583e-07	RYR2/CXCL8/CASQ2/TRPM2/AGTR1/MAPT/ANK2/PRNP/CCL3/ITPR1/LRRK2/DMD/GSTM2/TREM2	14
BP	GO:0034440	lipid oxidation	11/185	112/18800	1.37745e-08	3.55111e-07	1.89473e-07	ADIPOQ/PLA2G7/ACADS/ACADL/HADH/ETFDH/CNR1/ACOX2/ADH7/CPT1B/CYP24A1	11
BP	GO:1901216	positive regulation of neuron death	10/185	87/18800	1.38597e-08	3.55111e-07	1.89473e-07	IFNG/SNCA/CLU/TRPM2/FOS/MAPT/EGR1/PRNP/CCL3/CASP2	10
BP	GO:1901653	cellular response to peptide	18/185	361/18800	1.9187e-08	4.88475e-07	2.6063e-07	ADIPOQ/CAV1/ADRB2/AGT/CD36/MDM2/AGTR1/PRKCB/GHRL/STAT1/ASS1/PRNP/KLF2/GPT/TREM2/CYP11A1/SLC2A4/GDF15	18
BP	GO:0006694	steroid biosynthetic process	13/185	175/18800	1.94832e-08	4.92875e-07	2.62977e-07	IFNG/CYP3A4/APOE/CYP1A1/PRKAA2/APOA1/BMP6/CFTR/EGR1/APOB/CYP19A1/CYP11A1/AKR1C3	13
BP	GO:0010743	regulation of macrophage derived foam cell differentiation	7/185	32/18800	2.18037e-08	5.48109e-07	2.92448e-07	CRP/ADIPOQ/AGT/CD36/AGTR1/APOB/MSR1	7
BP	GO:0008016	regulation of heart contraction	14/185	211/18800	2.30571e-08	5.75996e-07	3.07327e-07	NOS1/RYR2/CASQ2/CAV1/KCNH2/PDE5A/AGT/SNTA1/MDM2/ANK2/KCNE2/DMD/GSTM2/UCN	14
BP	GO:0006941	striated muscle contraction	13/185	178/18800	2.3874e-08	5.92697e-07	3.16238e-07	NOS1/RYR2/CASQ2/CAV1/KCNH2/PDE5A/SNTA1/ARG2/ANK2/KCNE2/DMD/GSTM2/UCN	13
BP	GO:0034612	response to tumor necrosis factor	15/185	249/18800	2.61138e-08	6.44303e-07	3.43773e-07	CXCL8/PRKN/ADIPOQ/MAPK3/APOA1/BRCA1/STAT1/ASS1/RORA/CCL3/APOB/ZFP36/CCL11/KLF2/SLC2A4	15
BP	GO:0016042	lipid catabolic process	17/185	327/18800	2.64115e-08	6.47649e-07	3.45558e-07	CYP3A4/APOE/ADIPOQ/PLA2G7/ACADS/ACADL/HADH/ETFDH/APOA1/CNR1/APOB/CYP19A1/ACOX2/CPT1B/AKR1C3/CYP24A1/SPP1	17
BP	GO:0009266	response to temperature stimulus	13/185	180/18800	2.72777e-08	6.60783e-07	3.52566e-07	NOS1/HSPB1/HSP90AA1/TRPM2/ADRB2/FOS/MAPT/HSPD1/UCP1/ATR/MICB/SST/TACR1	13
BP	GO:2001257	regulation of cation channel activity	13/185	180/18800	2.72777e-08	6.60783e-07	3.52566e-07	NOS1/CASQ2/IFNG/CAV1/ADRB2/PINK1/EPO/MMP9/ANK2/KCNE2/DMD/GSTM2/TREM2	13
BP	GO:0090257	regulation of muscle system process	15/185	250/18800	2.75443e-08	6.63221e-07	3.53867e-07	NOS1/RYR2/CASQ2/CAV1/ADRB2/PDE5A/AGT/ANK2/GHRL/OXTR/DMD/KCNMA1/GSTM2/TACR1/UCN	15
BP	GO:0031349	positive regulation of defense response	16/185	289/18800	2.88735e-08	6.91063e-07	3.68722e-07	IFNG/HSP90AA1/SNCA/PLA2G7/MAPK3/AGT/AGTR1/SERPINE1/TLR2/CNR1/S100A8/CCL3/LRRK2/TREM2/IDO1/UCN	16
BP	GO:1905954	positive regulation of lipid localization	10/185	94/18800	2.95154e-08	7.0222e-07	3.74675e-07	APOE/ADIPOQ/CD36/APOA1/BMP6/GHRL/APOB/CYP19A1/MSR1/SPP1	10
BP	GO:0032355	response to estradiol	11/185	123/18800	3.68355e-08	8.71192e-07	4.64832e-07	SLC6A4/AGT/TXNIP/PCNA/CRYAB/ASS1/OXTR/APOB/CYP19A1/TACR1/UCN	11
BP	GO:0003015	heart process	15/185	257/18800	3.973e-08	9.34123e-07	4.98409e-07	NOS1/RYR2/CASQ2/CAV1/NOX4/KCNH2/PDE5A/AGT/SNTA1/MDM2/ANK2/KCNE2/DMD/GSTM2/UCN	15
BP	GO:0043279	response to alkaloid	10/185	97/18800	4.00244e-08	9.35542e-07	4.99166e-07	RYR2/CASQ2/CNR1/OXTR/CHEK1/BCHE/GSTM2/PRKCG/TACR1/RAD51	10
BP	GO:0016125	sterol metabolic process	12/185	154/18800	4.09424e-08	9.51434e-07	5.07646e-07	PON1/CYP3A4/APOE/ACADL/PRKAA2/APOA1/CFTR/APOB/IL4/CYP19A1/EPHX2/CYP11A1	12
BP	GO:0043271	negative regulation of ion transport	12/185	155/18800	4.40013e-08	1.01661e-06	5.42419e-07	NOS1/CASQ2/SNCA/CAV1/MAOB/KCNH2/EPO/MMP9/VIP/CNR1/KCNE2/GSTM2	12
BP	GO:0031960	response to corticosteroid	12/185	157/18800	5.07401e-08	1.16556e-06	6.21896e-07	ADIPOQ/MAOB/FOS/EPO/BMP6/PCNA/ASS1/SGK1/ZFP36/BCHE/AKR1C3/UCN	12
BP	GO:0007620	copulation	6/185	22/18800	5.47988e-08	1.25161e-06	6.67804e-07	SLC6A4/VIP/CNR1/OXTR/TAC1/TACR1	6
BP	GO:1990845	adaptive thermogenesis	12/185	159/18800	5.83886e-08	1.32602e-06	7.07508e-07	ADIPOQ/CAV1/ACADL/HADH/ADRB2/CD36/GHRL/SLC25A4/UCP1/OXTR/IL4/ADRB3	12
BP	GO:1902882	regulation of response to oxidative stress	10/185	101/18800	5.91039e-08	1.33468e-06	7.12129e-07	HSPB1/PRKN/TRPM2/PINK1/CD36/NOX1/LRRK2/ACOX2/TREM2/MMP3	10
BP	GO:0055117	regulation of cardiac muscle contraction	9/185	77/18800	6.45889e-08	1.45035e-06	7.73845e-07	NOS1/RYR2/CASQ2/CAV1/PDE5A/ANK2/DMD/GSTM2/UCN	9
BP	GO:2001234	negative regulation of apoptotic signaling pathway	14/185	230/18800	6.80259e-08	1.51899e-06	8.10471e-07	HSPB1/PRKN/BDNF/CLU/PINK1/MDM2/EPO/SERPINE1/BRCA1/TERT/MMP9/SLC25A4/LRRK2/IL4	14
BP	GO:0010332	response to gamma radiation	8/185	56/18800	7.17039e-08	1.59223e-06	8.49545e-07	MDM2/CDKN1A/BRCA2/EGR1/CRYAB/ATR/FANCD2/RAD51	8
BP	GO:0007568	aging	12/185	163/18800	7.68505e-08	1.69708e-06	9.05491e-07	CYP1A1/AGT/FOS/NPY/EPO/CRYAB/ASS1/CNR1/TIMP1/KCNE2/CASP2/FGF2	12
BP	GO:0033002	muscle cell proliferation	14/185	233/18800	7.99168e-08	1.7551e-06	9.36445e-07	JUN/IFNG/APOE/ADIPOQ/AGT/CDKN1A/NOX1/TERT/MMP9/STAT1/VIP/DNMT1/TACR1/FGF2	14
BP	GO:0030301	cholesterol transport	9/185	79/18800	8.10216e-08	1.76964e-06	9.44204e-07	APOE/CAV1/CLU/CD36/APOA1/CFTR/AKR1C1/APOB/MSR1	9
BP	GO:0002027	regulation of heart rate	10/185	105/18800	8.57867e-08	1.86353e-06	9.94301e-07	RYR2/CASQ2/CAV1/KCNH2/AGT/SNTA1/MDM2/ANK2/KCNE2/DMD	10
BP	GO:0019395	fatty acid oxidation	10/185	106/18800	9.39229e-08	2.01751e-06	1.07646e-06	ADIPOQ/ACADS/ACADL/HADH/ETFDH/CNR1/ACOX2/ADH7/CPT1B/CYP24A1	10
BP	GO:0097242	amyloid-beta clearance	7/185	39/18800	9.40113e-08	2.01751e-06	1.07646e-06	IFNG/APOE/CLU/CD36/IL4/TREM2/MSR1	7
BP	GO:0018105	peptidyl-serine phosphorylation	16/185	315/18800	9.50731e-08	2.01751e-06	1.07646e-06	NOS1/IFNG/BDNF/HSP90AA1/SNCA/CAV1/PRKAA2/PINK1/EPO/PRKCB/SGK1/ATR/LRRK2/DMD/PRKCG/UCN	16
BP	GO:0060326	cell chemotaxis	16/185	315/18800	9.50731e-08	2.01751e-06	1.07646e-06	CXCL8/HSPB1/PLA2G7/MAPK3/TRPM2/AGTR1/SERPINE1/DUSP1/LOX/S100A8/CCL3/CCL11/IL4/CYP19A1/CXCL1/FGF2	16
BP	GO:0044089	positive regulation of cellular component biogenesis	20/185	494/18800	9.53989e-08	2.01751e-06	1.07646e-06	IFNG/BDNF/HSP90AA1/SNCA/CAV1/CLU/PINK1/AGT/CD36/APOA1/MAPT/GHRL/OXTR/ATR/MMP1/CCL11/AGRN/DNMT1/TACR1/MMP3	20
BP	GO:0009612	response to mechanical stimulus	13/185	201/18800	1.00348e-07	2.11101e-06	1.12634e-06	RYR2/JUN/MAPK3/AGT/FOS/TXNIP/BMP6/STAT1/CHEK1/CASP2/DMD/TACR1/UCN	13
BP	GO:0046395	carboxylic acid catabolic process	14/185	238/18800	1.03964e-07	2.17563e-06	1.16083e-06	NOS1/PON1/ADIPOQ/ACADS/ACADL/HADH/ETFDH/ARG2/CNR1/GLUL/ACOX2/GPT/CPT1B/IDO1	14
BP	GO:0071415	cellular response to purine-containing compound	5/185	13/18800	1.05533e-07	2.18702e-06	1.1669e-06	RYR2/CASQ2/TRPM2/CHEK1/GSTM2	5
BP	GO:0043434	response to peptide hormone	18/185	404/18800	1.05603e-07	2.18702e-06	1.1669e-06	PNPT1/ADIPOQ/CAV1/HADH/AGT/AGTR1/PRKCB/GHRL/STAT1/TLR2/EGR1/ASS1/OXTR/TIMP1/GPT/CYP11A1/SLC2A4/GDF15	18
BP	GO:0046686	response to cadmium ion	8/185	59/18800	1.09154e-07	2.24892e-06	1.19993e-06	JUN/MAPK3/FOS/TERT/MMP9/PCNA/PRNP/AKR1C3	8
BP	GO:0007586	digestion	11/185	137/18800	1.12327e-07	2.29381e-06	1.22388e-06	CD36/APOA1/GHRL/SGK1/OXTR/AKR1C1/SST/TACR1/UCN2/HRH2/UCN	11
BP	GO:0042310	vasoconstriction	9/185	82/18800	1.12481e-07	2.29381e-06	1.22388e-06	CRP/SLC6A4/CAV1/AGT/SNTA1/AGTR1/OXTR/TACR1/HRH2	9
BP	GO:0016054	organic acid catabolic process	14/185	242/18800	1.27712e-07	2.59119e-06	1.38255e-06	NOS1/PON1/ADIPOQ/ACADS/ACADL/HADH/ETFDH/ARG2/CNR1/GLUL/ACOX2/GPT/CPT1B/IDO1	14
BP	GO:2001242	regulation of intrinsic apoptotic signaling pathway	12/185	171/18800	1.30121e-07	2.61732e-06	1.39649e-06	HSPB1/PRKN/CAV1/CLU/PINK1/MDM2/EPO/NOX1/MMP9/S100A8/LRRK2/TREM2	12
BP	GO:0008203	cholesterol metabolic process	11/185	139/18800	1.30309e-07	2.61732e-06	1.39649e-06	PON1/CYP3A4/APOE/ACADL/PRKAA2/APOA1/CFTR/APOB/IL4/EPHX2/CYP11A1	11
BP	GO:0043523	regulation of neuron apoptotic process	13/185	207/18800	1.4139e-07	2.82569e-06	1.50767e-06	JUN/PRKN/BDNF/APOE/SNCA/PINK1/TERT/PRNP/CCL3/CASP2/KRAS/PRKCG/TREM2	13
BP	GO:0050886	endocrine process	9/185	85/18800	1.54083e-07	3.06403e-06	1.63484e-06	AGT/AGTR1/NOX1/BMP6/GHRL/OXTR/KRAS/TACR1/UCN	9
BP	GO:1901215	negative regulation of neuron death	13/185	209/18800	1.58097e-07	3.12828e-06	1.66912e-06	JUN/PRKN/BDNF/APOE/SNCA/PINK1/NPY/EPO/TERT/LRRK2/KRAS/PRKCG/UCN	13
BP	GO:0060047	heart contraction	14/185	247/18800	1.6423e-07	3.23363e-06	1.72533e-06	NOS1/RYR2/CASQ2/CAV1/KCNH2/PDE5A/AGT/SNTA1/MDM2/ANK2/KCNE2/DMD/GSTM2/UCN	14
BP	GO:0071900	regulation of protein serine/threonine kinase activity	17/185	372/18800	1.69596e-07	3.32292e-06	1.77297e-06	IFNG/APOE/SNCA/ADIPOQ/CAV1/NOX4/ADRB2/PDE5A/AGT/CDKN1A/DUSP1/CDKN2A/CDKN3/LRRK2/DUSP19/FGF2/LTF	17
BP	GO:0051592	response to calcium ion	11/185	144/18800	1.86899e-07	3.64407e-06	1.94432e-06	RYR2/JUN/CASQ2/CAV1/TRPM2/PRKAA2/FOS/TXNIP/KCNMA1/AKR1C3/JUNB	11
BP	GO:0001505	regulation of neurotransmitter levels	13/185	213/18800	1.96922e-07	3.82086e-06	2.03865e-06	NOS1/SLC6A4/PRKN/SNCA/MAOA/MAOB/CHAT/PRKCB/CNR1/LRRK2/SNAP25/BCHE/PRKCG	13
BP	GO:0033559	unsaturated fatty acid metabolic process	10/185	115/18800	2.0364e-07	3.93212e-06	2.09802e-06	GSTM1/CYP1A1/CYP2C19/PTGS1/CYP2B6/GSTA1/AKR1C1/GSTM2/AKR1C3/PTGIS	10
BP	GO:0010875	positive regulation of cholesterol efflux	6/185	27/18800	2.08691e-07	4.01028e-06	2.13972e-06	PON1/APOE/ADIPOQ/CAV1/APOA1/TREM2	6
BP	GO:0050708	regulation of protein secretion	14/185	252/18800	2.09915e-07	4.0145e-06	2.14197e-06	IFNG/PRKN/APOE/TRPM2/HADH/BMP6/GHRL/TLR2/CFTR/CNR1/GLUL/SNAP25/ADCY5/TREM2	14
BP	GO:0062013	positive regulation of small molecule metabolic process	11/185	146/18800	2.1503e-07	4.05413e-06	2.16311e-06	NOS1/IFNG/SNCA/ADIPOQ/PRKAA2/PINK1/APOA1/BMP6/IL4/GPT/TREM2	11
BP	GO:0106106	cold-induced thermogenesis	11/185	146/18800	2.1503e-07	4.05413e-06	2.16311e-06	ADIPOQ/CAV1/ACADL/HADH/ADRB2/CD36/GHRL/UCP1/OXTR/IL4/ADRB3	11
BP	GO:0120161	regulation of cold-induced thermogenesis	11/185	146/18800	2.1503e-07	4.05413e-06	2.16311e-06	ADIPOQ/CAV1/ACADL/HADH/ADRB2/CD36/GHRL/UCP1/OXTR/IL4/ADRB3	11
BP	GO:0002791	regulation of peptide secretion	12/185	180/18800	2.27566e-07	4.27033e-06	2.27847e-06	IFNG/PRKN/TRPM2/HADH/GHRL/CFTR/CNR1/S100A8/GLUL/SNAP25/ADCY5/UCN	12
BP	GO:0042326	negative regulation of phosphorylation	17/185	382/18800	2.4686e-07	4.60605e-06	2.4576e-06	JUN/HSPB1/IFNG/PRKN/APOE/SNCA/ADIPOQ/CAV1/AGT/CDKN1A/MAPT/DUSP1/CDKN2A/PRNP/LRRK2/DMD/DUSP19	17
BP	GO:0018209	peptidyl-serine modification	16/185	338/18800	2.47761e-07	4.60605e-06	2.4576e-06	NOS1/IFNG/BDNF/HSP90AA1/SNCA/CAV1/PRKAA2/PINK1/EPO/PRKCB/SGK1/ATR/LRRK2/DMD/PRKCG/UCN	16
BP	GO:0032368	regulation of lipid transport	10/185	118/18800	2.59556e-07	4.80298e-06	2.56267e-06	PRKN/APOE/ADIPOQ/AGT/AGTR1/APOA1/BMP6/GHRL/CYP19A1/SPP1	10
BP	GO:1902652	secondary alcohol metabolic process	11/185	149/18800	2.64268e-07	4.86764e-06	2.59717e-06	PON1/CYP3A4/APOE/ACADL/PRKAA2/APOA1/CFTR/APOB/IL4/EPHX2/CYP11A1	11
BP	GO:0030193	regulation of blood coagulation	8/185	66/18800	2.66619e-07	4.88843e-06	2.60826e-06	APOE/CAV1/KNG1/CD36/SERPINE1/PLG/F2/PLAU	8
BP	GO:0090087	regulation of peptide transport	12/185	183/18800	2.72188e-07	4.96774e-06	2.65058e-06	IFNG/PRKN/TRPM2/HADH/GHRL/CFTR/CNR1/S100A8/GLUL/SNAP25/ADCY5/UCN	12
BP	GO:0097306	cellular response to alcohol	9/185	91/18800	2.78833e-07	5.04711e-06	2.69293e-06	PRKAA2/BRCA1/CFTR/UCP1/SGK1/KLF2/ADCY5/AKR1C3/RAD51	9
BP	GO:0001933	negative regulation of protein phosphorylation	16/185	341/18800	2.79062e-07	5.04711e-06	2.69293e-06	JUN/HSPB1/IFNG/PRKN/APOE/SNCA/ADIPOQ/CAV1/AGT/CDKN1A/DUSP1/CDKN2A/PRNP/LRRK2/DMD/DUSP19	16
BP	GO:0051928	positive regulation of calcium ion transport	10/185	119/18800	2.80976e-07	5.05884e-06	2.69918e-06	RYR2/SNCA/CAV1/ANK2/CCL3/F2/KCNE2/MYLK/GSTM2/UCN	10
BP	GO:0031647	regulation of protein stability	15/185	300/18800	2.9765e-07	5.33501e-06	2.84654e-06	PRKN/HSP90AA1/SNCA/CLU/QRSL1/PINK1/MDM2/APOA1/TERT/ANK2/HSPD1/CRYAB/PRNP/LRRK2/KRAS	15
BP	GO:0007565	female pregnancy	12/185	185/18800	3.06111e-07	5.44429e-06	2.90485e-06	AGT/FOS/EPO/MMP9/GHRL/CNR1/OXTR/TIMP1/IDO1/JUNB/SPP1/UCN	12
BP	GO:1900407	regulation of cellular response to oxidative stress	9/185	92/18800	3.06471e-07	5.44429e-06	2.90485e-06	HSPB1/PRKN/TRPM2/PINK1/CD36/NOX1/LRRK2/TREM2/MMP3	9
BP	GO:0006690	icosanoid metabolic process	10/185	121/18800	3.28517e-07	5.8101e-06	3.10003e-06	GSTM1/CYP1A1/CYP2C19/PTGS1/CYP2B6/GSTA1/TLR2/AKR1C1/AKR1C3/PTGIS	10
BP	GO:1900046	regulation of hemostasis	8/185	68/18800	3.37439e-07	5.94161e-06	3.17019e-06	APOE/CAV1/KNG1/CD36/SERPINE1/PLG/F2/PLAU	8
BP	GO:0034374	low-density lipoprotein particle remodeling	5/185	16/18800	3.4968e-07	6.13014e-06	3.27079e-06	APOE/PLA2G7/AGT/AGTR1/APOB	5
BP	GO:0045776	negative regulation of blood pressure	7/185	47/18800	3.59722e-07	6.27864e-06	3.35002e-06	NOS1/ADIPOQ/ADRB2/NPY/CNR1/ADRB3/UCN	7
BP	GO:0015918	sterol transport	9/185	94/18800	3.68957e-07	6.37242e-06	3.40006e-06	APOE/CAV1/CLU/CD36/APOA1/CFTR/AKR1C1/APOB/MSR1	9
BP	GO:1901655	cellular response to ketone	9/185	94/18800	3.68957e-07	6.37242e-06	3.40006e-06	PRKAA2/CFTR/UCP1/ASS1/SGK1/KLF2/ADCY5/AKR1C3/SPP1	9
BP	GO:0002790	peptide secretion	13/185	225/18800	3.69878e-07	6.37242e-06	3.40006e-06	IFNG/PRKN/TRPM2/HADH/GHRL/VIP/CFTR/CNR1/S100A8/GLUL/SNAP25/ADCY5/UCN	13
BP	GO:0043410	positive regulation of MAPK cascade	19/185	491/18800	4.06151e-07	6.88899e-06	3.67568e-06	JUN/APOE/NOX4/MAPK3/ADRB2/PDE5A/CD36/NPY/EPO/NOX1/GHRL/CCL3/LRRK2/CCL11/DUSP19/TREM2/FGF2/ADRB3/GDF15	19
BP	GO:0034368	protein-lipid complex remodeling	6/185	30/18800	4.08479e-07	6.88899e-06	3.67568e-06	APOE/PLA2G7/AGT/AGTR1/APOA1/APOB	6
BP	GO:0034369	plasma lipoprotein particle remodeling	6/185	30/18800	4.08479e-07	6.88899e-06	3.67568e-06	APOE/PLA2G7/AGT/AGTR1/APOA1/APOB	6
BP	GO:0042744	hydrogen peroxide catabolic process	6/185	30/18800	4.08479e-07	6.88899e-06	3.67568e-06	SNCA/GPX3/TPO/HBB/LPO/HBA1	6
BP	GO:0071480	cellular response to gamma radiation	6/185	30/18800	4.08479e-07	6.88899e-06	3.67568e-06	MDM2/CDKN1A/EGR1/CRYAB/ATR/RAD51	6
BP	GO:0003044	regulation of systemic arterial blood pressure mediated by a chemical signal	7/185	48/18800	4.1766e-07	7.01423e-06	3.7425e-06	ADRB2/AGT/AGTR1/NOX1/OXTR/TACR1/ADRB3	7
BP	GO:0006942	regulation of striated muscle contraction	9/185	96/18800	4.42209e-07	7.39544e-06	3.9459e-06	NOS1/RYR2/CASQ2/CAV1/PDE5A/ANK2/DMD/GSTM2/UCN	9
BP	GO:0009416	response to light stimulus	15/185	310/18800	4.52124e-07	7.52976e-06	4.01756e-06	MAPK10/FOS/CDKN1A/NPY/BRCA2/MMP9/SCARA3/PCNA/ATR/TIMP1/MMP1/CHEK1/KRAS/CPT1B/MMP3	15
BP	GO:0051223	regulation of protein transport	19/185	495/18800	4.59276e-07	7.61711e-06	4.06417e-06	IFNG/PRKN/APOE/ADIPOQ/TRPM2/HADH/PINK1/CD36/BMP6/GHRL/TLR2/CFTR/CNR1/PRNP/LRRK2/GLUL/SNAP25/ADCY5/TREM2	19
BP	GO:0050818	regulation of coagulation	8/185	71/18800	4.73617e-07	7.81872e-06	4.17174e-06	APOE/CAV1/KNG1/CD36/SERPINE1/PLG/F2/PLAU	8
BP	GO:0042445	hormone metabolic process	13/185	230/18800	4.75344e-07	7.81872e-06	4.17174e-06	CYP3A4/CYP1A1/PLA2G7/TPO/BMP6/EGR1/AKR1C1/CYP19A1/BCHE/ADH7/CYP11A1/AKR1C3/SPP1	13
BP	GO:0051348	negative regulation of transferase activity	14/185	270/18800	4.84804e-07	7.94165e-06	4.23733e-06	HSPB1/IFNG/PRKN/APOE/SNCA/ADIPOQ/CAV1/AGT/CDKN1A/MAPT/DUSP1/CDKN2A/ZFP36/DUSP19	14
BP	GO:0042542	response to hydrogen peroxide	10/185	128/18800	5.55071e-07	9.05558e-06	4.83168e-06	TRPM2/PINK1/TXNIP/HBB/STAT1/PCNA/CRYAB/LRRK2/HBA1/KLF2	10
BP	GO:0043393	regulation of protein binding	12/185	196/18800	5.69156e-07	9.24763e-06	4.93415e-06	PRKN/BDNF/APOE/ADIPOQ/CAV1/MAPK3/ADRB2/CDKN1A/TERT/MMP9/LOX/LRRK2	12
BP	GO:0006633	fatty acid biosynthetic process	11/185	162/18800	6.12521e-07	9.88447e-06	5.27394e-06	GSTM1/CYP3A4/CYP1A1/ACADL/PRKAA2/PTGS1/APOA1/BRCA1/GSTM2/AKR1C3/PTGIS	11
BP	GO:0034367	protein-containing complex remodeling	6/185	32/18800	6.13297e-07	9.88447e-06	5.27394e-06	APOE/PLA2G7/AGT/AGTR1/APOA1/APOB	6
BP	GO:0033673	negative regulation of kinase activity	13/185	236/18800	6.36856e-07	1.0223e-05	5.45454e-06	HSPB1/IFNG/PRKN/APOE/SNCA/ADIPOQ/CAV1/AGT/CDKN1A/MAPT/DUSP1/CDKN2A/DUSP19	13
BP	GO:0001696	gastric acid secretion	5/185	18/18800	6.7503e-07	1.07924e-05	5.75836e-06	GHRL/SGK1/OXTR/HRH2/UCN	5
BP	GO:0051702	biological process involved in interaction with symbiont	9/185	101/18800	6.82852e-07	1.08739e-05	5.80188e-06	CRP/JUN/PRKN/APOE/HSPD1/CCL3/PLG/F2/LTF	9
BP	GO:0098657	import into cell	13/185	238/18800	7.00683e-07	1.11136e-05	5.92976e-06	NOS1/SLC6A4/IFNG/PRKN/SNCA/TRPM2/KCNH2/AGT/CD36/PRNP/KCNE2/SNAP25/TREM2	13
BP	GO:0051098	regulation of binding	16/185	366/18800	7.1662e-07	1.13215e-05	6.04066e-06	PON1/JUN/IFNG/PRKN/BDNF/APOE/ADIPOQ/CAV1/MAPK3/ADRB2/CDKN1A/TERT/MMP9/LOX/LRRK2/E2F1	16
BP	GO:0071479	cellular response to ionizing radiation	8/185	75/18800	7.26303e-07	1.14293e-05	6.09818e-06	MDM2/CDKN1A/BRCA1/BRCA2/EGR1/CRYAB/ATR/RAD51	8
BP	GO:0010565	regulation of cellular ketone metabolic process	10/185	132/18800	7.38131e-07	1.15698e-05	6.17318e-06	SNCA/ADIPOQ/CAV1/ACADL/APOA1/BRCA1/BMP6/EGR1/CNR1/AKR1C3	10
BP	GO:0045940	positive regulation of steroid metabolic process	6/185	33/18800	7.43486e-07	1.16083e-05	6.19368e-06	IFNG/APOE/AGT/AGTR1/APOA1/BMP6	6
BP	GO:0071453	cellular response to oxygen levels	11/185	166/18800	7.80883e-07	1.20976e-05	6.45479e-06	CAV1/PINK1/MDM2/NOX1/TERT/EGR1/RORA/E2F1/TREM2/PTGIS/SLC2A4	11
BP	GO:1903034	regulation of response to wounding	11/185	166/18800	7.80883e-07	1.20976e-05	6.45479e-06	APOE/CAV1/KNG1/CD36/SERPINE1/PLG/F2/MYLK/PLAU/FGF2/SPP1	11
BP	GO:0061041	regulation of wound healing	10/185	133/18800	7.91407e-07	1.22133e-05	6.51653e-06	APOE/CAV1/KNG1/CD36/SERPINE1/PLG/F2/MYLK/PLAU/FGF2	10
BP	GO:0006635	fatty acid beta-oxidation	8/185	76/18800	8.04983e-07	1.23609e-05	6.59527e-06	ADIPOQ/ACADS/ACADL/HADH/ETFDH/CNR1/ACOX2/CPT1B	8
BP	GO:0051402	neuron apoptotic process	13/185	241/18800	8.07156e-07	1.23609e-05	6.59527e-06	JUN/PRKN/BDNF/APOE/SNCA/PINK1/TERT/PRNP/CCL3/CASP2/KRAS/PRKCG/TREM2	13
BP	GO:0034381	plasma lipoprotein particle clearance	7/185	53/18800	8.38874e-07	1.27976e-05	6.82828e-06	APOE/ADIPOQ/CD36/APOA1/APOB/TREM2/MSR1	7
BP	GO:0022600	digestive system process	9/185	104/18800	8.75949e-07	1.33124e-05	7.10295e-06	CD36/APOA1/GHRL/SGK1/OXTR/AKR1C1/TACR1/HRH2/UCN	9
BP	GO:1903201	regulation of oxidative stress-induced cell death	8/185	77/18800	8.90826e-07	1.34872e-05	7.19622e-06	HSPB1/PRKN/TRPM2/PINK1/NOX1/LRRK2/TREM2/MMP3	8
BP	GO:0006837	serotonin transport	5/185	19/18800	9.08819e-07	1.36562e-05	7.28638e-06	NOS1/SLC6A4/SNCA/MAOB/CNR1	5
BP	GO:0010744	positive regulation of macrophage derived foam cell differentiation	5/185	19/18800	9.08819e-07	1.36562e-05	7.28638e-06	AGT/CD36/AGTR1/APOB/MSR1	5
BP	GO:0007631	feeding behavior	9/185	106/18800	1.02946e-06	1.5411e-05	8.22268e-06	AGT/FOS/NPY/GHRL/CNR1/OXTR/TACR1/GDF15/UCN	9
BP	GO:0034754	cellular hormone metabolic process	10/185	137/18800	1.03962e-06	1.55051e-05	8.27286e-06	CYP3A4/CYP1A1/BMP6/EGR1/AKR1C1/CYP19A1/ADH7/CYP11A1/AKR1C3/SPP1	10
BP	GO:0014808	release of sequestered calcium ion into cytosol by sarcoplasmic reticulum	6/185	35/18800	1.07194e-06	1.58101e-05	8.4356e-06	RYR2/CASQ2/ANK2/CCL3/DMD/GSTM2	6
BP	GO:0051354	negative regulation of oxidoreductase activity	6/185	35/18800	1.07194e-06	1.58101e-05	8.4356e-06	PRKN/SNCA/CAV1/CNR1/AOC3/LRRK2	6
BP	GO:0086005	ventricular cardiac muscle cell action potential	6/185	35/18800	1.07194e-06	1.58101e-05	8.4356e-06	RYR2/CAV1/KCNH2/SNTA1/ANK2/KCNE2	6
BP	GO:0015833	peptide transport	13/185	249/18800	1.16506e-06	1.71203e-05	9.13469e-06	IFNG/PRKN/TRPM2/HADH/GHRL/VIP/CFTR/CNR1/S100A8/GLUL/SNAP25/ADCY5/UCN	13
BP	GO:0051384	response to glucocorticoid	10/185	139/18800	1.18744e-06	1.7346e-05	9.25511e-06	ADIPOQ/MAOB/FOS/EPO/BMP6/PCNA/ASS1/ZFP36/BCHE/UCN	10
BP	GO:0051279	regulation of release of sequestered calcium ion into cytosol	8/185	80/18800	1.19677e-06	1.7346e-05	9.25511e-06	NOS1/RYR2/CASQ2/SNCA/ANK2/F2/DMD/GSTM2	8
BP	GO:0070371	ERK1 and ERK2 cascade	15/185	335/18800	1.19955e-06	1.7346e-05	9.25511e-06	JUN/APOE/ADIPOQ/NOX4/MAPK3/AGT/CD36/NPY/EPO/ATF3/OXTR/CCL3/CCL11/TREM2/FGF2	15
BP	GO:0042359	vitamin D metabolic process	5/185	20/18800	1.20211e-06	1.7346e-05	9.25511e-06	IFNG/CYP3A4/CYP1A1/CYP11A1/CYP24A1	5
BP	GO:1900221	regulation of amyloid-beta clearance	5/185	20/18800	1.20211e-06	1.7346e-05	9.25511e-06	IFNG/APOE/CLU/IL4/TREM2	5
BP	GO:0050433	regulation of catecholamine secretion	7/185	56/18800	1.23115e-06	1.7701e-05	9.44453e-06	PRKN/SNCA/PINK1/AGT/VIP/CNR1/OXTR	7
BP	GO:0042060	wound healing	17/185	429/18800	1.23641e-06	1.7713e-05	9.4509e-06	HSPB1/APOE/CAV1/KNG1/CD36/CDKN1A/SERPINE1/HBB/LOX/TIMP1/S100A8/PLG/F2/MYLK/PLAU/F5/FGF2	17
BP	GO:0050878	regulation of body fluid levels	16/185	382/18800	1.25702e-06	1.79439e-05	9.57413e-06	HSPB1/APOE/CAV1/KNG1/CD36/SERPINE1/HBB/VIP/CFTR/OXTR/PLG/F2/PLAU/F5/TACR1/UCN	16
BP	GO:1903514	release of sequestered calcium ion into cytosol by endoplasmic reticulum	6/185	36/18800	1.27586e-06	1.81481e-05	9.68308e-06	RYR2/CASQ2/ANK2/CCL3/DMD/GSTM2	6
BP	GO:0009408	response to heat	9/185	109/18800	1.30317e-06	1.84708e-05	9.85523e-06	NOS1/HSPB1/HSP90AA1/TRPM2/MAPT/ATR/MICB/SST/TACR1	9
BP	GO:0050900	leukocyte migration	16/185	384/18800	1.34565e-06	1.90055e-05	1.01406e-05	CXCL8/PLA2G7/MAPK3/TRPM2/SERPINE1/MMP9/DUSP1/S100A8/CCL3/PLG/CCL11/IL4/CYP19A1/TREM2/TACR1/CXCL1	16
BP	GO:0070555	response to interleukin-1	10/185	141/18800	1.35327e-06	1.90459e-05	1.01621e-05	CXCL8/SNCA/MAPK3/EPO/EGR1/RORA/CCL3/CCL11/KLF2/PTGIS	10
BP	GO:0050432	catecholamine secretion	7/185	57/18800	1.39193e-06	1.95211e-05	1.04157e-05	PRKN/SNCA/PINK1/AGT/VIP/CNR1/OXTR	7
BP	GO:0032611	interleukin-1 beta production	9/185	110/18800	1.40738e-06	1.95323e-05	1.04216e-05	HSPB1/IFNG/CD36/APOA1/ARG2/GHRL/EGR1/CCL3/TREM2	9
BP	GO:0032651	regulation of interleukin-1 beta production	9/185	110/18800	1.40738e-06	1.95323e-05	1.04216e-05	HSPB1/IFNG/CD36/APOA1/ARG2/GHRL/EGR1/CCL3/TREM2	9
BP	GO:0043266	regulation of potassium ion transport	9/185	110/18800	1.40738e-06	1.95323e-05	1.04216e-05	NOS1/CASQ2/CAV1/KCNH2/ANK2/VIP/PRNP/KCNE2/TREM2	9
BP	GO:0090276	regulation of peptide hormone secretion	11/185	177/18800	1.47169e-06	2.03541e-05	1.08601e-05	IFNG/PRKN/TRPM2/HADH/GHRL/CFTR/CNR1/GLUL/SNAP25/ADCY5/UCN	11
BP	GO:0072330	monocarboxylic acid biosynthetic process	12/185	215/18800	1.5154e-06	2.08863e-05	1.11441e-05	GSTM1/CYP3A4/CYP1A1/ACADL/PRKAA2/PTGS1/APOA1/BRCA1/GSTM2/AKR1C3/PTGIS/IDO1	12
BP	GO:0001508	action potential	10/185	143/18800	1.53896e-06	2.11383e-05	1.12785e-05	RYR2/CAV1/KCNH2/CD36/SNTA1/ANK2/CNR1/KCNE2/DMD/TACR1	10
BP	GO:0071216	cellular response to biotic stimulus	13/185	256/18800	1.58772e-06	2.17333e-05	1.1596e-05	CXCL8/MAPK3/CD36/TXNIP/SERPINE1/BMP6/TLR2/ASS1/CCL3/ZFP36/TREM2/CXCL1/LTF	13
BP	GO:0030099	myeloid cell differentiation	16/185	391/18800	1.70203e-06	2.32185e-05	1.23884e-05	JUN/IFNG/ADIPOQ/FOS/EPO/MMP9/STAT1/TLR2/LOX/CCL3/ZFP36/IL4/KLF2/TREM2/JUNB/LTF	16
BP	GO:0045936	negative regulation of phosphate metabolic process	17/185	440/18800	1.74496e-06	2.37231e-05	1.26576e-05	JUN/HSPB1/IFNG/PRKN/APOE/SNCA/ADIPOQ/CAV1/AGT/CDKN1A/MAPT/DUSP1/CDKN2A/PRNP/LRRK2/DMD/DUSP19	17
BP	GO:0002526	acute inflammatory response	9/185	113/18800	1.76433e-06	2.39052e-05	1.27548e-05	CRP/NPY/EPO/ASS1/CNR1/S100A8/F2/IL4/TACR1	9
BP	GO:0007617	mating behavior	6/185	38/18800	1.77904e-06	2.40231e-05	1.28177e-05	SLC6A4/VIP/CNR1/OXTR/TAC1/TACR1	6
BP	GO:0010563	negative regulation of phosphorus metabolic process	17/185	441/18800	1.79947e-06	2.42171e-05	1.29212e-05	JUN/HSPB1/IFNG/PRKN/APOE/SNCA/ADIPOQ/CAV1/AGT/CDKN1A/MAPT/DUSP1/CDKN2A/PRNP/LRRK2/DMD/DUSP19	17
BP	GO:0071313	cellular response to caffeine	4/185	10/18800	1.82012e-06	2.44129e-05	1.30257e-05	RYR2/CASQ2/CHEK1/GSTM2	4
BP	GO:0044242	cellular lipid catabolic process	12/185	219/18800	1.83788e-06	2.45685e-05	1.31087e-05	ADIPOQ/PLA2G7/ACADS/ACADL/HADH/ETFDH/APOA1/CNR1/APOB/ACOX2/CPT1B/AKR1C3	12
BP	GO:0009411	response to UV	10/185	146/18800	1.85909e-06	2.47692e-05	1.32158e-05	CDKN1A/BRCA2/MMP9/SCARA3/PCNA/ATR/TIMP1/MMP1/CHEK1/MMP3	10
BP	GO:0030072	peptide hormone secretion	12/185	220/18800	1.92742e-06	2.55873e-05	1.36523e-05	IFNG/PRKN/TRPM2/HADH/GHRL/VIP/CFTR/CNR1/GLUL/SNAP25/ADCY5/UCN	12
BP	GO:0050728	negative regulation of inflammatory response	11/185	182/18800	1.93329e-06	2.55873e-05	1.36523e-05	APOE/ADIPOQ/APOA1/NPY/GHRL/RORA/ZFP36/IL4/CYP19A1/TREM2/PTGIS	11
BP	GO:0006091	generation of precursor metabolites and energy	18/185	494/18800	1.96309e-06	2.5896e-05	1.3817e-05	PNPT1/IFNG/SNCA/ADIPOQ/NOX4/MAOB/PRKAA2/PINK1/ETFDH/SLC25A4/NDUFV2/NDUFS7/IL4/CYP19A1/ADH7/IDO1/ADRB3/UCN	18
BP	GO:0050796	regulation of insulin secretion	10/185	147/18800	1.97796e-06	2.60063e-05	1.38759e-05	IFNG/PRKN/TRPM2/HADH/GHRL/CFTR/CNR1/GLUL/SNAP25/ADCY5	10
BP	GO:0010881	regulation of cardiac muscle contraction by regulation of the release of sequestered calcium ion	5/185	22/18800	2.00946e-06	2.63338e-05	1.40506e-05	RYR2/CASQ2/ANK2/DMD/GSTM2	5
BP	GO:0007162	negative regulation of cell adhesion	14/185	305/18800	2.06133e-06	2.6716e-05	1.42545e-05	ADIPOQ/KNG1/PDE5A/APOA1/SERPINE1/ARG2/BMP6/DUSP1/CDKN2A/ASS1/PRNP/PLG/IL4/IDO1	14
BP	GO:0009306	protein secretion	15/185	350/18800	2.06389e-06	2.6716e-05	1.42545e-05	IFNG/PRKN/APOE/TRPM2/HADH/BMP6/GHRL/VIP/TLR2/CFTR/CNR1/GLUL/SNAP25/ADCY5/TREM2	15
BP	GO:0019915	lipid storage	8/185	86/18800	2.08337e-06	2.6716e-05	1.42545e-05	CRP/APOE/CAV1/CD36/APOA1/APOB/TREM2/MSR1	8
BP	GO:1904705	regulation of vascular associated smooth muscle cell proliferation	8/185	86/18800	2.08337e-06	2.6716e-05	1.42545e-05	JUN/ADIPOQ/AGT/CDKN1A/TERT/MMP9/DNMT1/FGF2	8
BP	GO:0032570	response to progesterone	6/185	39/18800	2.08541e-06	2.6716e-05	1.42545e-05	CAV1/FOS/TXNIP/TLR2/OXTR/TACR1	6
BP	GO:0043267	negative regulation of potassium ion transport	6/185	39/18800	2.08541e-06	2.6716e-05	1.42545e-05	NOS1/CASQ2/CAV1/KCNH2/VIP/KCNE2	6
BP	GO:0060306	regulation of membrane repolarization	6/185	39/18800	2.08541e-06	2.6716e-05	1.42545e-05	CASQ2/CAV1/KCNH2/SNTA1/ANK2/KCNE2	6
BP	GO:0035592	establishment of protein localization to extracellular region	15/185	351/18800	2.13768e-06	2.72981e-05	1.45651e-05	IFNG/PRKN/APOE/TRPM2/HADH/BMP6/GHRL/VIP/TLR2/CFTR/CNR1/GLUL/SNAP25/ADCY5/TREM2	15
BP	GO:1903409	reactive oxygen species biosynthetic process	7/185	61/18800	2.222e-06	2.82846e-05	1.50915e-05	SNCA/CYP1A1/NOX4/MAOB/CD36/ARG2/UCP1	7
BP	GO:1990874	vascular associated smooth muscle cell proliferation	8/185	87/18800	2.27523e-06	2.88701e-05	1.54039e-05	JUN/ADIPOQ/AGT/CDKN1A/TERT/MMP9/DNMT1/FGF2	8
BP	GO:0071496	cellular response to external stimulus	14/185	309/18800	2.40024e-06	3.036e-05	1.61988e-05	MAPK3/PRKAA2/AGT/FOS/CDKN1A/BMP6/ATF3/LRRK2/CHEK1/GLUL/CASP2/AKR1C3/CYP24A1/UCN2	14
BP	GO:0034644	cellular response to UV	8/185	88/18800	2.4819e-06	3.12237e-05	1.66597e-05	CDKN1A/MMP9/PCNA/ATR/TIMP1/MMP1/CHEK1/MMP3	8
BP	GO:0043030	regulation of macrophage activation	7/185	62/18800	2.48415e-06	3.12237e-05	1.66597e-05	SNCA/HSPD1/RORA/CCL3/LRRK2/IL4/TREM2	7
BP	GO:0051090	regulation of DNA-binding transcription factor activity	17/185	452/18800	2.50928e-06	3.14407e-05	1.67754e-05	MAPK10/CAV1/CLU/MAPK3/PINK1/AGT/CD36/PRKCB/TLR2/CDKN2A/SGK1/PRNP/S100A8/FANCD2/E2F1/PTGIS/LTF	17
BP	GO:0009743	response to carbohydrate	12/185	226/18800	2.55027e-06	3.18545e-05	1.69962e-05	ADIPOQ/NOX4/PRKAA2/TXNIP/PRKCB/GHRL/CFTR/EGR1/APOB/GLUL/ADCY5/TREM2	12
BP	GO:0031348	negative regulation of defense response	13/185	268/18800	2.63664e-06	3.28307e-05	1.75171e-05	APOE/ADIPOQ/APOA1/NPY/ARG2/GHRL/RORA/MICB/ZFP36/IL4/CYP19A1/TREM2/PTGIS	13
BP	GO:2000278	regulation of DNA biosynthetic process	9/185	119/18800	2.71757e-06	3.37333e-05	1.79987e-05	HSP90AA1/ADIPOQ/NOX4/MAPK3/CDKN1A/PCNA/ATR/CHEK1/FGF2	9
BP	GO:0071692	protein localization to extracellular region	15/185	359/18800	2.81858e-06	3.48788e-05	1.86099e-05	IFNG/PRKN/APOE/TRPM2/HADH/BMP6/GHRL/VIP/TLR2/CFTR/CNR1/GLUL/SNAP25/ADCY5/TREM2	15
BP	GO:0150077	regulation of neuroinflammatory response	6/185	41/18800	2.82748e-06	3.4881e-05	1.8611e-05	MMP9/CCL3/LRRK2/IL4/TREM2/MMP3	6
BP	GO:0071492	cellular response to UV-A	4/185	11/18800	2.8382e-06	3.49054e-05	1.86241e-05	MMP9/TIMP1/MMP1/MMP3	4
BP	GO:0070588	calcium ion transmembrane transport	14/185	314/18800	2.89333e-06	3.54743e-05	1.89276e-05	NOS1/RYR2/CASQ2/SNCA/TRPM2/ANK2/PRNP/CCL3/ITPR1/F2/KCNE2/DMD/GSTM2/FGF2	14
BP	GO:0071219	cellular response to molecule of bacterial origin	12/185	229/18800	2.92369e-06	3.5628e-05	1.90096e-05	CXCL8/MAPK3/CD36/SERPINE1/BMP6/TLR2/ASS1/CCL3/ZFP36/TREM2/CXCL1/LTF	12
BP	GO:0097529	myeloid leukocyte migration	12/185	229/18800	2.92369e-06	3.5628e-05	1.90096e-05	CXCL8/PLA2G7/MAPK3/SERPINE1/DUSP1/S100A8/CCL3/CCL11/IL4/CYP19A1/TREM2/CXCL1	12
BP	GO:0050731	positive regulation of peptidyl-tyrosine phosphorylation	11/185	190/18800	2.93779e-06	3.5691e-05	1.90432e-05	IFNG/ADIPOQ/NOX4/AGT/CD36/EPO/BMP6/GHRL/PRNP/IL4/TREM2	11
BP	GO:0019229	regulation of vasoconstriction	7/185	64/18800	3.08634e-06	3.73821e-05	1.99455e-05	CAV1/AGT/SNTA1/AGTR1/OXTR/TACR1/HRH2	7
BP	GO:0046394	carboxylic acid biosynthetic process	14/185	316/18800	3.11459e-06	3.76103e-05	2.00673e-05	GSTM1/CYP3A4/CYP1A1/ACADL/PRKAA2/PTGS1/APOA1/BRCA1/ASS1/GLUL/GSTM2/AKR1C3/PTGIS/IDO1	14
BP	GO:0070296	sarcoplasmic reticulum calcium ion transport	6/185	42/18800	3.27192e-06	3.93911e-05	2.10175e-05	RYR2/CASQ2/ANK2/CCL3/DMD/GSTM2	6
BP	GO:0046887	positive regulation of hormone secretion	9/185	122/18800	3.34129e-06	4.00995e-05	2.13954e-05	TRPM2/BMP6/GHRL/CFTR/GLUL/CYP19A1/TACR1/SPP1/UCN	9
BP	GO:0016053	organic acid biosynthetic process	14/185	318/18800	3.35082e-06	4.00995e-05	2.13954e-05	GSTM1/CYP3A4/CYP1A1/ACADL/PRKAA2/PTGS1/APOA1/BRCA1/ASS1/GLUL/GSTM2/AKR1C3/PTGIS/IDO1	14
BP	GO:1903169	regulation of calcium ion transmembrane transport	10/185	156/18800	3.38224e-06	4.03546e-05	2.15315e-05	NOS1/RYR2/CASQ2/SNCA/ANK2/PRNP/F2/KCNE2/DMD/GSTM2	10
BP	GO:1903035	negative regulation of response to wounding	8/185	92/18800	3.47586e-06	4.13483e-05	2.20617e-05	APOE/KNG1/SERPINE1/PLG/F2/PLAU/FGF2/SPP1	8
BP	GO:0001935	endothelial cell proliferation	11/185	194/18800	3.59319e-06	4.23658e-05	2.26046e-05	JUN/APOE/CAV1/AGTR1/APOA1/BMP6/GHRL/STAT1/VIP/CCL11/FGF2	11
BP	GO:0031334	positive regulation of protein-containing complex assembly	11/185	194/18800	3.59319e-06	4.23658e-05	2.26046e-05	IFNG/HSP90AA1/SNCA/CLU/PINK1/CD36/MAPT/ATR/MMP1/CCL11/MMP3	11
BP	GO:0071897	DNA biosynthetic process	11/185	194/18800	3.59319e-06	4.23658e-05	2.26046e-05	HSP90AA1/ADIPOQ/NOX4/MAPK3/CDKN1A/TERT/PCNA/LOX/ATR/CHEK1/FGF2	11
BP	GO:0044058	regulation of digestive system process	6/185	43/18800	3.7716e-06	4.42085e-05	2.35878e-05	APOA1/GHRL/SGK1/OXTR/TACR1/UCN	6
BP	GO:0140353	lipid export from cell	6/185	43/18800	3.7716e-06	4.42085e-05	2.35878e-05	AGT/AGTR1/BMP6/GHRL/CYP19A1/SPP1	6
BP	GO:0045862	positive regulation of proteolysis	15/185	369/18800	3.93931e-06	4.60393e-05	2.45646e-05	IFNG/PRKN/APOE/SNCA/CAV1/CLU/PINK1/MDM2/MAPT/HSPD1/S100A8/LRRK2/KCNE2/CASP2/TREM2	15
BP	GO:0030595	leukocyte chemotaxis	12/185	236/18800	3.98835e-06	4.64765e-05	2.47979e-05	CXCL8/PLA2G7/MAPK3/TRPM2/SERPINE1/DUSP1/S100A8/CCL3/CCL11/IL4/CYP19A1/CXCL1	12
BP	GO:0019098	reproductive behavior	6/185	44/18800	4.33164e-06	5.00392e-05	2.66988e-05	SLC6A4/VIP/CNR1/OXTR/TAC1/TACR1	6
BP	GO:0045981	positive regulation of nucleotide metabolic process	6/185	44/18800	4.33164e-06	5.00392e-05	2.66988e-05	NOS1/IFNG/PRKAA2/PINK1/IL4/TREM2	6
BP	GO:1900544	positive regulation of purine nucleotide metabolic process	6/185	44/18800	4.33164e-06	5.00392e-05	2.66988e-05	NOS1/IFNG/PRKAA2/PINK1/IL4/TREM2	6
BP	GO:0048661	positive regulation of smooth muscle cell proliferation	8/185	95/18800	4.42656e-06	5.09884e-05	2.72053e-05	JUN/AGT/NOX1/TERT/MMP9/STAT1/DNMT1/FGF2	8
BP	GO:0050806	positive regulation of synaptic transmission	10/185	161/18800	4.48631e-06	5.15282e-05	2.74933e-05	APOE/SNCA/PINK1/CNR1/OXTR/PRNP/GLUL/SNAP25/PRKCG/TACR1	10
BP	GO:0010882	regulation of cardiac muscle contraction by calcium ion signaling	5/185	26/18800	4.86166e-06	5.56793e-05	2.97081e-05	RYR2/CASQ2/ANK2/DMD/GSTM2	5
BP	GO:0071827	plasma lipoprotein particle organization	6/185	45/18800	4.95744e-06	5.6614e-05	3.02069e-05	APOE/PLA2G7/AGT/AGTR1/APOA1/APOB	6
BP	GO:0032370	positive regulation of lipid transport	7/185	69/18800	5.1429e-06	5.83982e-05	3.11588e-05	APOE/ADIPOQ/APOA1/BMP6/GHRL/CYP19A1/SPP1	7
BP	GO:0033344	cholesterol efflux	7/185	69/18800	5.1429e-06	5.83982e-05	3.11588e-05	PON1/APOE/ADIPOQ/CAV1/APOA1/APOB/TREM2	7
BP	GO:0045807	positive regulation of endocytosis	8/185	97/18800	5.17578e-06	5.86051e-05	3.12692e-05	APOE/SNCA/CLU/CD36/SERPINE1/LRRK2/IL4/TREM2	8
BP	GO:0032612	interleukin-1 production	9/185	129/18800	5.2926e-06	5.95902e-05	3.17948e-05	HSPB1/IFNG/CD36/APOA1/ARG2/GHRL/EGR1/CCL3/TREM2	9
BP	GO:0032652	regulation of interleukin-1 production	9/185	129/18800	5.2926e-06	5.95902e-05	3.17948e-05	HSPB1/IFNG/CD36/APOA1/ARG2/GHRL/EGR1/CCL3/TREM2	9
BP	GO:1901617	organic hydroxy compound biosynthetic process	12/185	243/18800	5.3808e-06	6.04131e-05	3.22339e-05	IFNG/CYP3A4/APOE/SNCA/PRKAA2/APOA1/BMP6/CFTR/APOB/CYP19A1/AKR1C3/FGF2	12
BP	GO:0042886	amide transport	13/185	287/18800	5.5716e-06	6.23801e-05	3.32834e-05	IFNG/PRKN/TRPM2/HADH/GHRL/VIP/CFTR/CNR1/S100A8/GLUL/SNAP25/ADCY5/UCN	13
BP	GO:0036473	cell death in response to oxidative stress	8/185	98/18800	5.58894e-06	6.23994e-05	3.32937e-05	HSPB1/PRKN/TRPM2/PINK1/NOX1/LRRK2/TREM2/MMP3	8
BP	GO:1904707	positive regulation of vascular associated smooth muscle cell proliferation	6/185	46/18800	5.65476e-06	6.29584e-05	3.3592e-05	JUN/AGT/TERT/MMP9/DNMT1/FGF2	6
BP	GO:0051403	stress-activated MAPK cascade	12/185	245/18800	5.85008e-06	6.49521e-05	3.46557e-05	PRKN/MAPK10/MAPK3/PINK1/AGT/NOX1/DUSP1/CRYAB/ZFP36/LRRK2/DUSP19/TREM2	12
BP	GO:0006706	steroid catabolic process	5/185	27/18800	5.91915e-06	6.5356e-05	3.48712e-05	CYP3A4/APOE/CYP19A1/CYP24A1/SPP1	5
BP	GO:0007263	nitric oxide mediated signal transduction	5/185	27/18800	5.91915e-06	6.5356e-05	3.48712e-05	NOS1/APOE/PDE5A/AGT/CD36	5
BP	GO:0007320	insemination	4/185	13/18800	6.05524e-06	6.6309e-05	3.53797e-05	SLC6A4/OXTR/TAC1/TACR1	4
BP	GO:0031000	response to caffeine	4/185	13/18800	6.05524e-06	6.6309e-05	3.53797e-05	RYR2/CASQ2/CHEK1/GSTM2	4
BP	GO:1905907	negative regulation of amyloid fibril formation	4/185	13/18800	6.05524e-06	6.6309e-05	3.53797e-05	APOE/CLU/CRYAB/TREM2	4
BP	GO:0006898	receptor-mediated endocytosis	12/185	246/18800	6.09793e-06	6.6594e-05	3.55318e-05	CXCL8/APOE/SNCA/ADIPOQ/CAV1/CLU/ADRB2/CD36/SERPINE1/IL4/SNAP25/MSR1	12
BP	GO:0051048	negative regulation of secretion	10/185	167/18800	6.21271e-06	6.76627e-05	3.6102e-05	PRKN/APOE/SNCA/ADIPOQ/MAOB/HADH/GHRL/CNR1/OXTR/UCN	10
BP	GO:2001259	positive regulation of cation channel activity	7/185	71/18800	6.2353e-06	6.77241e-05	3.61348e-05	IFNG/ADRB2/PINK1/ANK2/KCNE2/GSTM2/TREM2	7
BP	GO:0010506	regulation of autophagy	14/185	336/18800	6.3094e-06	6.83433e-05	3.64651e-05	HSPB1/IFNG/PRKN/SNCA/MAPK3/PRKAA2/ADRB2/PINK1/MAPT/SLC25A4/ITPR1/LRRK2/IL4/TREM2	14
BP	GO:0006836	neurotransmitter transport	11/185	207/18800	6.68945e-06	7.22641e-05	3.85571e-05	NOS1/SLC6A4/PRKN/SNCA/CHAT/PRKCB/CNR1/LRRK2/SLC18A3/SNAP25/PRKCG	11
BP	GO:0006801	superoxide metabolic process	7/185	72/18800	6.84989e-06	7.35995e-05	3.92696e-05	CRP/SOD3/NOX4/AGT/CD36/NOX1/MAPT	7
BP	GO:0051937	catecholamine transport	7/185	72/18800	6.84989e-06	7.35995e-05	3.92696e-05	PRKN/SNCA/PINK1/AGT/VIP/CNR1/OXTR	7
BP	GO:0042133	neurotransmitter metabolic process	5/185	28/18800	7.14866e-06	7.66037e-05	4.08725e-05	NOS1/MAOA/MAOB/CHAT/BCHE	5
BP	GO:0030195	negative regulation of blood coagulation	6/185	48/18800	7.28849e-06	7.76856e-05	4.14498e-05	APOE/KNG1/SERPINE1/PLG/F2/PLAU	6
BP	GO:0071825	protein-lipid complex subunit organization	6/185	48/18800	7.28849e-06	7.76856e-05	4.14498e-05	APOE/PLA2G7/AGT/AGTR1/APOA1/APOB	6
BP	GO:0033555	multicellular organismal response to stress	7/185	73/18800	7.51398e-06	7.96473e-05	4.24965e-05	NOS1/APOE/TAC1/PRKCG/TACR1/IDO1/UCN	7
BP	GO:0009062	fatty acid catabolic process	8/185	102/18800	7.53232e-06	7.96473e-05	4.24965e-05	ADIPOQ/ACADS/ACADL/HADH/ETFDH/CNR1/ACOX2/CPT1B	8
BP	GO:2001243	negative regulation of intrinsic apoptotic signaling pathway	8/185	102/18800	7.53232e-06	7.96473e-05	4.24965e-05	HSPB1/PRKN/CLU/PINK1/MDM2/EPO/MMP9/LRRK2	8
BP	GO:0002573	myeloid leukocyte differentiation	11/185	210/18800	7.66955e-06	8.08844e-05	4.31565e-05	JUN/IFNG/ADIPOQ/FOS/MMP9/TLR2/CCL3/IL4/TREM2/JUNB/LTF	11
BP	GO:0031098	stress-activated protein kinase signaling cascade	12/185	252/18800	7.78826e-06	8.19202e-05	4.37092e-05	PRKN/MAPK10/MAPK3/PINK1/AGT/NOX1/DUSP1/CRYAB/ZFP36/LRRK2/DUSP19/TREM2	12
BP	GO:0048511	rhythmic process	13/185	297/18800	8.06099e-06	8.45663e-05	4.5121e-05	SLC6A4/MAPK10/ADIPOQ/TRPM2/PRKAA2/GHRL/PCNA/EGR1/ASS1/OXTR/RORA/CASP2/PRKCG	13
BP	GO:0010508	positive regulation of autophagy	9/185	136/18800	8.14969e-06	8.5273e-05	4.54981e-05	IFNG/PRKN/MAPK3/PRKAA2/ADRB2/PINK1/SLC25A4/LRRK2/IL4	9
BP	GO:1900047	negative regulation of hemostasis	6/185	49/18800	8.23806e-06	8.59727e-05	4.58714e-05	APOE/KNG1/SERPINE1/PLG/F2/PLAU	6
BP	GO:0010872	regulation of cholesterol esterification	4/185	14/18800	8.4122e-06	8.68825e-05	4.63569e-05	APOE/AGT/AGTR1/APOA1	4
BP	GO:0044849	estrous cycle	4/185	14/18800	8.4122e-06	8.68825e-05	4.63569e-05	TRPM2/PCNA/EGR1/OXTR	4
BP	GO:0070141	response to UV-A	4/185	14/18800	8.4122e-06	8.68825e-05	4.63569e-05	MMP9/TIMP1/MMP1/MMP3	4
BP	GO:1902947	regulation of tau-protein kinase activity	4/185	14/18800	8.4122e-06	8.68825e-05	4.63569e-05	IFNG/HSP90AA1/CLU/EGR1	4
BP	GO:0055088	lipid homeostasis	10/185	173/18800	8.48687e-06	8.74279e-05	4.66478e-05	APOE/CAV1/PRKAA2/APOA1/RORA/AKR1C1/APOB/ACOX2/EPHX2/TREM2	10
BP	GO:0045765	regulation of angiogenesis	14/185	345/18800	8.5206e-06	8.75497e-05	4.67129e-05	CXCL8/HSPB1/AGT/SERPINE1/BRCA1/PRKCB/TERT/GHRL/STAT1/CCL11/GLUL/KLF2/FGF2/PTGIS	14
BP	GO:1902175	regulation of oxidative stress-induced intrinsic apoptotic signaling pathway	5/185	29/18800	8.56932e-06	8.78246e-05	4.68595e-05	HSPB1/PRKN/PINK1/NOX1/TREM2	5
BP	GO:0006469	negative regulation of protein kinase activity	11/185	213/18800	8.77256e-06	8.96775e-05	4.78482e-05	HSPB1/IFNG/APOE/SNCA/ADIPOQ/CAV1/AGT/CDKN1A/DUSP1/CDKN2A/DUSP19	11
BP	GO:0042176	regulation of protein catabolic process	15/185	395/18800	8.92902e-06	9.10441e-05	4.85773e-05	IFNG/PRKN/APOE/HSP90AA1/SNCA/CAV1/CLU/PINK1/MDM2/VIP/TIMP1/LRRK2/KCNE2/PRKCG/TREM2	15
BP	GO:0006692	prostanoid metabolic process	6/185	50/18800	9.28544e-06	9.4033e-05	5.01721e-05	GSTM1/PTGS1/GSTA1/AKR1C1/AKR1C3/PTGIS	6
BP	GO:0006693	prostaglandin metabolic process	6/185	50/18800	9.28544e-06	9.4033e-05	5.01721e-05	GSTM1/PTGS1/GSTA1/AKR1C1/AKR1C3/PTGIS	6
BP	GO:0034308	primary alcohol metabolic process	8/185	105/18800	9.33978e-06	9.4033e-05	5.01721e-05	CYP3A4/CYP1A1/BMP6/ALDH3A2/AKR1C1/ADH7/CYP11A1/AKR1C3	8
BP	GO:0071868	cellular response to monoamine stimulus	8/185	105/18800	9.33978e-06	9.4033e-05	5.01721e-05	RYR2/PRKN/SNCA/ADIPOQ/MAPK3/LRRK2/ADCY5/HRH2	8
BP	GO:0071870	cellular response to catecholamine stimulus	8/185	105/18800	9.33978e-06	9.4033e-05	5.01721e-05	RYR2/PRKN/SNCA/ADIPOQ/MAPK3/LRRK2/ADCY5/HRH2	8
BP	GO:0061045	negative regulation of wound healing	7/185	76/18800	9.83487e-06	9.87688e-05	5.26989e-05	APOE/KNG1/SERPINE1/PLG/F2/PLAU/FGF2	7
BP	GO:0050921	positive regulation of chemotaxis	9/185	140/18800	1.03098e-05	0.000103279	5.51054e-05	CXCL8/HSPB1/PLA2G7/MAPK3/SERPINE1/CCL3/IL4/TREM2/FGF2	9
BP	GO:1901342	regulation of vasculature development	14/185	351/18800	1.03527e-05	0.00010345	5.51965e-05	CXCL8/HSPB1/AGT/SERPINE1/BRCA1/PRKCB/TERT/GHRL/STAT1/CCL11/GLUL/KLF2/FGF2/PTGIS	14
BP	GO:0071222	cellular response to lipopolysaccharide	11/185	217/18800	1.04567e-05	0.000104228	5.56116e-05	CXCL8/MAPK3/CD36/SERPINE1/BMP6/TLR2/ASS1/CCL3/ZFP36/CXCL1/LTF	11
BP	GO:0086001	cardiac muscle cell action potential	7/185	77/18800	1.07293e-05	0.000106497	5.68225e-05	RYR2/CAV1/KCNH2/SNTA1/ANK2/KCNE2/DMD	7
BP	GO:0033138	positive regulation of peptidyl-serine phosphorylation	8/185	107/18800	1.07377e-05	0.000106497	5.68225e-05	NOS1/IFNG/BDNF/HSP90AA1/SNCA/CAV1/PINK1/UCN	8
BP	GO:0001936	regulation of endothelial cell proliferation	10/185	178/18800	1.08996e-05	0.000107836	5.75368e-05	JUN/APOE/CAV1/AGTR1/BMP6/GHRL/STAT1/VIP/CCL11/FGF2	10
BP	GO:0050730	regulation of peptidyl-tyrosine phosphorylation	12/185	261/18800	1.10939e-05	0.000109487	5.84177e-05	IFNG/ADIPOQ/CAV1/NOX4/AGT/CD36/EPO/BMP6/GHRL/PRNP/IL4/TREM2	12
BP	GO:2000846	regulation of corticosteroid hormone secretion	4/185	15/18800	1.13831e-05	0.000112064	5.97928e-05	AGT/AGTR1/BMP6/GHRL	4
BP	GO:0030073	insulin secretion	10/185	179/18800	1.14473e-05	0.000112113	5.98188e-05	IFNG/PRKN/TRPM2/HADH/GHRL/CFTR/CNR1/GLUL/SNAP25/ADCY5	10
BP	GO:0043409	negative regulation of MAPK cascade	10/185	179/18800	1.14473e-05	0.000112113	5.98188e-05	PRKN/APOE/ADIPOQ/CAV1/PINK1/AGT/DUSP1/ATF3/DUSP19/TREM2	10
BP	GO:0071867	response to monoamine	8/185	108/18800	1.15002e-05	0.000112113	5.98188e-05	RYR2/PRKN/SNCA/ADIPOQ/MAPK3/LRRK2/ADCY5/HRH2	8
BP	GO:0071869	response to catecholamine	8/185	108/18800	1.15002e-05	0.000112113	5.98188e-05	RYR2/PRKN/SNCA/ADIPOQ/MAPK3/LRRK2/ADCY5/HRH2	8
BP	GO:0010212	response to ionizing radiation	9/185	142/18800	1.15618e-05	0.000112439	5.99928e-05	MDM2/CDKN1A/BRCA1/BRCA2/EGR1/CRYAB/ATR/FANCD2/RAD51	9
BP	GO:0010874	regulation of cholesterol efflux	6/185	52/18800	1.17038e-05	0.000112996	6.02897e-05	PON1/APOE/ADIPOQ/CAV1/APOA1/TREM2	6
BP	GO:0050819	negative regulation of coagulation	6/185	52/18800	1.17038e-05	0.000112996	6.02897e-05	APOE/KNG1/SERPINE1/PLG/F2/PLAU	6
BP	GO:0086009	membrane repolarization	6/185	52/18800	1.17038e-05	0.000112996	6.02897e-05	CASQ2/CAV1/KCNH2/SNTA1/ANK2/KCNE2	6
BP	GO:0070374	positive regulation of ERK1 and ERK2 cascade	11/185	220/18800	1.18981e-05	0.000114594	6.11426e-05	JUN/APOE/NOX4/MAPK3/CD36/NPY/EPO/CCL3/CCL11/TREM2/FGF2	11
BP	GO:0010880	regulation of release of sequestered calcium ion into cytosol by sarcoplasmic reticulum	5/185	31/18800	1.20667e-05	0.000115939	6.18602e-05	RYR2/CASQ2/ANK2/DMD/GSTM2	5
BP	GO:0046165	alcohol biosynthetic process	9/185	143/18800	1.2235e-05	0.000116714	6.22737e-05	CYP3A4/APOE/SNCA/PRKAA2/APOA1/BMP6/CFTR/APOB/FGF2	9
BP	GO:0071456	cellular response to hypoxia	9/185	143/18800	1.2235e-05	0.000116714	6.22737e-05	PINK1/MDM2/TERT/EGR1/RORA/E2F1/TREM2/PTGIS/SLC2A4	9
BP	GO:1903531	negative regulation of secretion by cell	9/185	143/18800	1.2235e-05	0.000116714	6.22737e-05	PRKN/APOE/SNCA/ADIPOQ/MAOB/HADH/GHRL/CNR1/UCN	9
BP	GO:0007596	blood coagulation	11/185	221/18800	1.24154e-05	0.000118154	6.30418e-05	HSPB1/APOE/CAV1/KNG1/CD36/SERPINE1/HBB/PLG/F2/PLAU/F5	11
BP	GO:0048708	astrocyte differentiation	7/185	79/18800	1.2721e-05	0.000120774	6.44398e-05	IFNG/MAPK3/MAPT/S100A8/F2/KRAS/TREM2	7
BP	GO:0033135	regulation of peptidyl-serine phosphorylation	9/185	144/18800	1.29413e-05	0.000122574	6.54006e-05	NOS1/IFNG/BDNF/HSP90AA1/SNCA/CAV1/PINK1/DMD/UCN	9
BP	GO:0070372	regulation of ERK1 and ERK2 cascade	13/185	311/18800	1.31781e-05	0.000124522	6.64399e-05	JUN/APOE/ADIPOQ/NOX4/MAPK3/CD36/NPY/EPO/ATF3/CCL3/CCL11/TREM2/FGF2	13
BP	GO:0007612	learning	9/185	145/18800	1.36821e-05	0.000128676	6.86564e-05	PRKN/AGT/FOS/TLR2/KRAS/SNAP25/BCHE/TACR1/UCN	9
BP	GO:0043524	negative regulation of neuron apoptotic process	9/185	145/18800	1.36821e-05	0.000128676	6.86564e-05	JUN/PRKN/BDNF/APOE/SNCA/PINK1/TERT/KRAS/PRKCG	9
BP	GO:0043405	regulation of MAP kinase activity	10/185	183/18800	1.38825e-05	0.000129646	6.91735e-05	APOE/ADIPOQ/CAV1/NOX4/PDE5A/AGT/DUSP1/LRRK2/DUSP19/FGF2	10
BP	GO:0045766	positive regulation of angiogenesis	10/185	183/18800	1.38825e-05	0.000129646	6.91735e-05	CXCL8/HSPB1/SERPINE1/BRCA1/PRKCB/TERT/GHRL/CCL11/FGF2/PTGIS	10
BP	GO:1904018	positive regulation of vasculature development	10/185	183/18800	1.38825e-05	0.000129646	6.91735e-05	CXCL8/HSPB1/SERPINE1/BRCA1/PRKCB/TERT/GHRL/CCL11/FGF2/PTGIS	10
BP	GO:0071347	cellular response to interleukin-1	8/185	111/18800	1.40672e-05	0.000131065	6.99307e-05	CXCL8/MAPK3/EGR1/RORA/CCL3/CCL11/KLF2/PTGIS	8
BP	GO:0086002	cardiac muscle cell action potential involved in contraction	6/185	54/18800	1.46077e-05	0.000135784	7.24485e-05	RYR2/CAV1/KCNH2/SNTA1/ANK2/KCNE2	6
BP	GO:0050920	regulation of chemotaxis	11/185	225/18800	1.46856e-05	0.000136191	7.26658e-05	CXCL8/HSPB1/PLA2G7/MAPK3/SERPINE1/DUSP1/CCL3/IL4/CYP19A1/TREM2/FGF2	11
BP	GO:0006939	smooth muscle contraction	8/185	112/18800	1.50234e-05	0.000138069	7.3668e-05	CAV1/ADRB2/AGT/GHRL/OXTR/MYLK/KCNMA1/TACR1	8
BP	GO:0017014	protein nitrosylation	4/185	16/18800	1.50608e-05	0.000138069	7.3668e-05	NOS1/SNTA1/S100A8/DMD	4
BP	GO:0018119	peptidyl-cysteine S-nitrosylation	4/185	16/18800	1.50608e-05	0.000138069	7.3668e-05	NOS1/SNTA1/S100A8/DMD	4
BP	GO:0032095	regulation of response to food	4/185	16/18800	1.50608e-05	0.000138069	7.3668e-05	NPY/GHRL/PRKCG/UCN	4
BP	GO:1905906	regulation of amyloid fibril formation	4/185	16/18800	1.50608e-05	0.000138069	7.3668e-05	APOE/CLU/CRYAB/TREM2	4
BP	GO:0050817	coagulation	11/185	226/18800	1.53065e-05	0.00014	7.46981e-05	HSPB1/APOE/CAV1/KNG1/CD36/SERPINE1/HBB/PLG/F2/PLAU/F5	11
BP	GO:0007599	hemostasis	11/185	227/18800	1.595e-05	0.000145553	7.7661e-05	HSPB1/APOE/CAV1/KNG1/CD36/SERPINE1/HBB/PLG/F2/PLAU/F5	11
BP	GO:0001558	regulation of cell growth	15/185	415/18800	1.59964e-05	0.000145643	7.77093e-05	OSGIN1/PRKN/BDNF/APOE/AGT/AGTR1/CDKN1A/MAPT/CDKN2A/CRYAB/SGK1/S100A8/F2/SPP1/UCN	15
BP	GO:1904645	response to amyloid-beta	6/185	55/18800	1.62634e-05	0.000147738	7.88269e-05	ADRB2/CD36/MMP9/PRNP/TREM2/MMP3	6
BP	GO:0003014	renal system process	8/185	114/18800	1.71003e-05	0.000154989	8.26954e-05	ADIPOQ/AGT/AGTR1/HBB/SGK1/KCNMA1/AKR1C3/TACR1	8
BP	GO:0032092	positive regulation of protein binding	7/185	83/18800	1.76279e-05	0.000159409	8.50539e-05	PRKN/BDNF/APOE/CAV1/TERT/MMP9/LRRK2	7
BP	GO:0000077	DNA damage checkpoint signaling	8/185	115/18800	1.82261e-05	0.000164446	8.77415e-05	MDM2/CDKN1A/BRCA1/ATR/FANCD2/CHEK1/CASP2/E2F1	8
BP	GO:0009749	response to glucose	10/185	189/18800	1.83676e-05	0.00016535	8.82238e-05	ADIPOQ/NOX4/PRKAA2/TXNIP/GHRL/CFTR/EGR1/GLUL/ADCY5/TREM2	10
BP	GO:0036294	cellular response to decreased oxygen levels	9/185	151/18800	1.89311e-05	0.00017004	9.0726e-05	PINK1/MDM2/TERT/EGR1/RORA/E2F1/TREM2/PTGIS/SLC2A4	9
BP	GO:0061136	regulation of proteasomal protein catabolic process	10/185	190/18800	1.92248e-05	0.000172291	9.19271e-05	PRKN/APOE/CAV1/CLU/PINK1/MDM2/LRRK2/KCNE2/PRKCG/TREM2	10
BP	GO:0002544	chronic inflammatory response	4/185	17/18800	1.95437e-05	0.000173207	9.2416e-05	S100A8/IL4/CYP19A1/IDO1	4
BP	GO:0009404	toxin metabolic process	4/185	17/18800	1.95437e-05	0.000173207	9.2416e-05	CYP3A4/CYP1A1/FMO1/FMO2	4
BP	GO:0035930	corticosteroid hormone secretion	4/185	17/18800	1.95437e-05	0.000173207	9.2416e-05	AGT/AGTR1/BMP6/GHRL	4
BP	GO:0043117	positive regulation of vascular permeability	4/185	17/18800	1.95437e-05	0.000173207	9.2416e-05	APOE/BMP6/TACR1/UCN	4
BP	GO:0051770	positive regulation of nitric-oxide synthase biosynthetic process	4/185	17/18800	1.95437e-05	0.000173207	9.2416e-05	IFNG/STAT1/TLR2/LRRK2	4
BP	GO:0032768	regulation of monooxygenase activity	6/185	57/18800	2.00291e-05	0.000176335	9.40851e-05	IFNG/APOE/SNCA/CAV1/TERT/CNR1	6
BP	GO:0098900	regulation of action potential	6/185	57/18800	2.00291e-05	0.000176335	9.40851e-05	RYR2/CAV1/CD36/ANK2/CNR1/TACR1	6
BP	GO:2001258	negative regulation of cation channel activity	6/185	57/18800	2.00291e-05	0.000176335	9.40851e-05	CASQ2/CAV1/EPO/MMP9/KCNE2/GSTM2	6
BP	GO:0045732	positive regulation of protein catabolic process	11/185	233/18800	2.03269e-05	0.000178564	9.52743e-05	IFNG/PRKN/APOE/HSP90AA1/CAV1/CLU/MDM2/VIP/LRRK2/KCNE2/TREM2	11
BP	GO:0045834	positive regulation of lipid metabolic process	9/185	153/18800	2.10237e-05	0.00018428	9.83241e-05	IFNG/APOE/ADIPOQ/AGT/AGTR1/APOA1/BMP6/F2/FGF2	9
BP	GO:0009746	response to hexose	10/185	193/18800	2.2006e-05	0.000192468	0.000102693	ADIPOQ/NOX4/PRKAA2/TXNIP/GHRL/CFTR/EGR1/GLUL/ADCY5/TREM2	10
BP	GO:0019369	arachidonic acid metabolic process	6/185	58/18800	2.2159e-05	0.000193199	0.000103083	CYP1A1/CYP2C19/PTGS1/CYP2B6/AKR1C3/PTGIS	6
BP	GO:1900542	regulation of purine nucleotide metabolic process	7/185	86/18800	2.22547e-05	0.000193199	0.000103083	NOS1/IFNG/SNCA/PRKAA2/PINK1/IL4/TREM2	7
BP	GO:0007616	long-term memory	5/185	35/18800	2.23312e-05	0.000193199	0.000103083	APOE/SGK1/PRNP/TACR1/SLC2A4	5
BP	GO:0044060	regulation of endocrine process	5/185	35/18800	2.23312e-05	0.000193199	0.000103083	AGT/AGTR1/BMP6/GHRL/UCN	5
BP	GO:0071398	cellular response to fatty acid	5/185	35/18800	2.23312e-05	0.000193199	0.000103083	UCP1/ASS1/AKR1C1/E2F1/AKR1C3	5
BP	GO:0019748	secondary metabolic process	6/185	59/18800	2.44676e-05	0.000210769	0.000112458	CYP3A4/CYP1A1/FMO1/FMO2/AKR1C1/AKR1C3	6
BP	GO:0051353	positive regulation of oxidoreductase activity	6/185	59/18800	2.44676e-05	0.000210769	0.000112458	IFNG/APOE/SNCA/AGT/AGTR1/TERT	6
BP	GO:0070661	leukocyte proliferation	13/185	330/18800	2.45876e-05	0.000211348	0.000112766	CRP/CLU/MAPK3/PDE5A/CDKN1A/EPO/ARG2/HSPD1/PRNP/IL4/TREM2/TACR1/IDO1	13
BP	GO:0016049	cell growth	16/185	484/18800	2.4805e-05	0.000211602	0.000112902	OSGIN1/PRKN/BDNF/APOE/HSP90AA1/AGT/AGTR1/CDKN1A/MAPT/CDKN2A/CRYAB/SGK1/S100A8/F2/SPP1/UCN	16
BP	GO:0072594	establishment of protein localization to organelle	15/185	431/18800	2.4845e-05	0.000211602	0.000112902	RYR2/IFNG/PRKN/HSP90AA1/CLU/PINK1/AGT/CD36/CDKN1A/TXNIP/BRCA2/TERT/MAPT/HSPD1/LRRK2	15
BP	GO:0034433	steroid esterification	4/185	18/18800	2.49348e-05	0.000211602	0.000112902	APOE/AGT/AGTR1/APOA1	4
BP	GO:0034434	sterol esterification	4/185	18/18800	2.49348e-05	0.000211602	0.000112902	APOE/AGT/AGTR1/APOA1	4
BP	GO:0034435	cholesterol esterification	4/185	18/18800	2.49348e-05	0.000211602	0.000112902	APOE/AGT/AGTR1/APOA1	4
BP	GO:2000831	regulation of steroid hormone secretion	4/185	18/18800	2.49348e-05	0.000211602	0.000112902	AGT/AGTR1/BMP6/GHRL	4
BP	GO:0071312	cellular response to alkaloid	5/185	36/18800	2.57272e-05	0.000217131	0.000115852	RYR2/CASQ2/CHEK1/GSTM2/RAD51	5
BP	GO:0030856	regulation of epithelial cell differentiation	9/185	157/18800	2.58037e-05	0.000217131	0.000115852	IFNG/CAV1/SERPINE1/MMP9/BMP6/STAT1/ZFP36/DSPP/FGF2	9
BP	GO:0055067	monovalent inorganic cation homeostasis	9/185	157/18800	2.58037e-05	0.000217131	0.000115852	MAPK3/KCNH2/AGT/AGTR1/NOX1/CFTR/LRRK2/KCNMA1/TACR1	9
BP	GO:1903364	positive regulation of cellular protein catabolic process	9/185	157/18800	2.58037e-05	0.000217131	0.000115852	PRKN/APOE/HSP90AA1/CAV1/CLU/MDM2/LRRK2/KCNE2/TREM2	9
BP	GO:0006140	regulation of nucleotide metabolic process	7/185	88/18800	2.58627e-05	0.000217171	0.000115873	NOS1/IFNG/SNCA/PRKAA2/PINK1/IL4/TREM2	7
BP	GO:0009308	amine metabolic process	8/185	121/18800	2.63708e-05	0.000220511	0.000117655	PRKN/SNCA/CYP1A1/MAOA/MAOB/NPY/AOC3/IDO1	8
BP	GO:0071482	cellular response to light stimulus	8/185	121/18800	2.63708e-05	0.000220511	0.000117655	CDKN1A/MMP9/PCNA/ATR/TIMP1/MMP1/CHEK1/MMP3	8
BP	GO:0050678	regulation of epithelial cell proliferation	14/185	382/18800	2.6548e-05	0.000221529	0.000118198	JUN/APOE/CAV1/AGTR1/BRCA2/BMP6/GHRL/STAT1/VIP/ZFP36/CCL11/GLUL/TACR1/FGF2	14
BP	GO:0043407	negative regulation of MAP kinase activity	6/185	60/18800	2.69658e-05	0.00022408	0.000119559	APOE/ADIPOQ/CAV1/AGT/DUSP1/DUSP19	6
BP	GO:0090311	regulation of protein deacetylation	6/185	60/18800	2.69658e-05	0.00022408	0.000119559	IFNG/PRKAA2/PINK1/MAPT/LRRK2/UCN	6
BP	GO:0044403	biological process involved in symbiotic interaction	12/185	286/18800	2.74953e-05	0.000228006	0.000121654	CRP/CXCL8/JUN/PRKN/APOE/CAV1/AGTR1/HSPD1/CCL3/PLG/F2/LTF	12
BP	GO:0071901	negative regulation of protein serine/threonine kinase activity	8/185	122/18800	2.79869e-05	0.000231602	0.000123573	APOE/ADIPOQ/CAV1/AGT/CDKN1A/DUSP1/CDKN2A/DUSP19	8
BP	GO:0022408	negative regulation of cell-cell adhesion	10/185	199/18800	2.86175e-05	0.000236331	0.000126096	ADIPOQ/PDE5A/APOA1/ARG2/BMP6/ASS1/PRNP/PLG/IL4/IDO1	10
BP	GO:0007249	I-kappaB kinase/NF-kappaB signaling	12/185	288/18800	2.94375e-05	0.000241218	0.000128704	HSPB1/PRKN/ADIPOQ/PINK1/CD36/PRKCB/STAT1/TLR2/RORA/TREM2/S100B/LTF	12
BP	GO:0008207	C21-steroid hormone metabolic process	5/185	37/18800	2.95111e-05	0.000241218	0.000128704	BMP6/EGR1/AKR1C1/CYP11A1/AKR1C3	5
BP	GO:0032094	response to food	5/185	37/18800	2.95111e-05	0.000241218	0.000128704	CYP1A1/NPY/GHRL/PRKCG/UCN	5
BP	GO:0071276	cellular response to cadmium ion	5/185	37/18800	2.95111e-05	0.000241218	0.000128704	JUN/MAPK3/FOS/MMP9/AKR1C3	5
BP	GO:1903580	positive regulation of ATP metabolic process	5/185	37/18800	2.95111e-05	0.000241218	0.000128704	IFNG/PRKAA2/PINK1/IL4/TREM2	5
BP	GO:0031570	DNA integrity checkpoint signaling	8/185	123/18800	2.96851e-05	0.000242146	0.000129199	MDM2/CDKN1A/BRCA1/ATR/FANCD2/CHEK1/CASP2/E2F1	8
BP	GO:0034284	response to monosaccharide	10/185	200/18800	2.98702e-05	0.000243159	0.00012974	ADIPOQ/NOX4/PRKAA2/TXNIP/GHRL/CFTR/EGR1/GLUL/ADCY5/TREM2	10
BP	GO:0006813	potassium ion transport	11/185	243/18800	2.99449e-05	0.000243272	0.0001298	NOS1/CASQ2/CAV1/KCNH2/ANK2/VIP/PRNP/KCNE2/KCNMA1/SNAP25/TREM2	11
BP	GO:0010885	regulation of cholesterol storage	4/185	19/18800	3.13417e-05	0.00025308	0.000135033	CD36/APOB/TREM2/MSR1	4
BP	GO:0055093	response to hyperoxia	4/185	19/18800	3.13417e-05	0.00025308	0.000135033	CYP1A1/CAV1/EPO/NOX1	4
BP	GO:0002688	regulation of leukocyte chemotaxis	8/185	124/18800	3.14688e-05	0.00025308	0.000135033	CXCL8/PLA2G7/MAPK3/SERPINE1/DUSP1/CCL3/IL4/CYP19A1	8
BP	GO:0046683	response to organophosphorus	8/185	124/18800	3.14688e-05	0.00025308	0.000135033	PNPT1/SLC6A4/ADIPOQ/FOS/STAT1/CFTR/ASS1/AKR1C1	8
BP	GO:0072329	monocarboxylic acid catabolic process	8/185	124/18800	3.14688e-05	0.00025308	0.000135033	ADIPOQ/ACADS/ACADL/HADH/ETFDH/CNR1/ACOX2/CPT1B	8
BP	GO:1901361	organic cyclic compound catabolic process	16/185	494/18800	3.1749e-05	0.000254821	0.000135962	PNPT1/CYP3A4/APOE/CYP1A1/MAOA/MAOB/PDE5A/VIP/ZFP36/CYP19A1/E2F1/EPHX2/IGF2BP1/CYP24A1/IDO1/SPP1	16
BP	GO:1901019	regulation of calcium ion transmembrane transporter activity	7/185	91/18800	3.21676e-05	0.000257663	0.000137478	NOS1/RYR2/CASQ2/ANK2/KCNE2/DMD/GSTM2	7
BP	GO:0042063	gliogenesis	12/185	291/18800	3.25743e-05	0.000259904	0.000138674	IFNG/CLU/MAPK3/MAPT/TLR2/S100A8/CCL3/F2/KRAS/E2F1/TREM2/FGF2	12
BP	GO:0031663	lipopolysaccharide-mediated signaling pathway	6/185	62/18800	3.25774e-05	0.000259904	0.000138674	MAPK3/CD36/BMP6/TLR2/CCL3/LTF	6
BP	GO:0001990	regulation of systemic arterial blood pressure by hormone	5/185	38/18800	3.37129e-05	0.000268427	0.000143221	AGT/AGTR1/NOX1/OXTR/TACR1	5
BP	GO:0050673	epithelial cell proliferation	15/185	443/18800	3.40817e-05	0.000270824	0.0001445	JUN/APOE/CAV1/AGTR1/APOA1/BRCA2/BMP6/GHRL/STAT1/VIP/ZFP36/CCL11/GLUL/TACR1/FGF2	15
BP	GO:0019217	regulation of fatty acid metabolic process	7/185	92/18800	3.45304e-05	0.000273303	0.000145823	SNCA/ADIPOQ/CAV1/ACADL/APOA1/BRCA1/CNR1	7
BP	GO:0051952	regulation of amine transport	7/185	92/18800	3.45304e-05	0.000273303	0.000145823	PRKN/SNCA/PINK1/AGT/VIP/CNR1/OXTR	7
BP	GO:0071375	cellular response to peptide hormone stimulus	12/185	294/18800	3.59977e-05	0.000284354	0.000151719	ADIPOQ/CAV1/AGT/AGTR1/PRKCB/GHRL/STAT1/ASS1/GPT/CYP11A1/SLC2A4/GDF15	12
BP	GO:1903829	positive regulation of protein localization	15/185	446/18800	3.6818e-05	0.00029026	0.00015487	IFNG/PRKN/TRPM2/PRKAA2/PINK1/TERT/MAPT/BMP6/GHRL/TLR2/CFTR/PRNP/F2/GLUL/TREM2	15
BP	GO:0042755	eating behavior	5/185	39/18800	3.8364e-05	0.000301852	0.000161056	NPY/GHRL/OXTR/TACR1/GDF15	5
BP	GO:0010523	negative regulation of calcium ion transport into cytosol	4/185	20/18800	3.88766e-05	0.00030409	0.00016225	NOS1/CASQ2/EPO/GSTM2	4
BP	GO:0042953	lipoprotein transport	4/185	20/18800	3.88766e-05	0.00030409	0.00016225	CD36/PRKCB/APOB/MSR1	4
BP	GO:0070293	renal absorption	4/185	20/18800	3.88766e-05	0.00030409	0.00016225	ADIPOQ/HBB/SGK1/AKR1C3	4
BP	GO:0045670	regulation of osteoclast differentiation	6/185	64/18800	3.90902e-05	0.000305163	0.000162822	IFNG/FOS/CCL3/IL4/TREM2/LTF	6
BP	GO:1904950	negative regulation of establishment of protein localization	8/185	128/18800	3.95266e-05	0.000307969	0.000164319	PRKN/APOE/ADIPOQ/HADH/CD36/MAPT/GHRL/LRRK2	8
BP	GO:0030100	regulation of endocytosis	10/185	208/18800	4.16964e-05	0.000322985	0.000172331	APOE/SNCA/ADIPOQ/CAV1/CLU/CD36/SERPINE1/LRRK2/IL4/TREM2	10
BP	GO:0045637	regulation of myeloid cell differentiation	10/185	208/18800	4.16964e-05	0.000322985	0.000172331	IFNG/ADIPOQ/FOS/STAT1/LOX/CCL3/ZFP36/IL4/TREM2/LTF	10
BP	GO:0071902	positive regulation of protein serine/threonine kinase activity	10/185	208/18800	4.16964e-05	0.000322985	0.000172331	IFNG/SNCA/ADIPOQ/NOX4/ADRB2/PDE5A/LRRK2/DUSP19/FGF2/LTF	10
BP	GO:0022900	electron transport chain	9/185	167/18800	4.19488e-05	0.000324312	0.000173039	SNCA/NOX4/MAOB/PINK1/ETFDH/NDUFV2/NDUFS7/CYP19A1/IDO1	9
BP	GO:0003073	regulation of systemic arterial blood pressure	7/185	95/18800	4.24896e-05	0.000327227	0.000174595	ADRB2/AGT/AGTR1/NOX1/OXTR/TACR1/ADRB3	7
BP	GO:1901379	regulation of potassium ion transmembrane transport	7/185	95/18800	4.24896e-05	0.000327227	0.000174595	CASQ2/CAV1/KCNH2/ANK2/PRNP/KCNE2/TREM2	7
BP	GO:0006940	regulation of smooth muscle contraction	6/185	65/18800	4.27166e-05	0.000327713	0.000174854	CAV1/ADRB2/GHRL/OXTR/KCNMA1/TACR1	6
BP	GO:0014823	response to activity	6/185	65/18800	4.27166e-05	0.000327713	0.000174854	RYR2/ADIPOQ/HADH/PRKAA2/AGT/BMP6	6
BP	GO:0050807	regulation of synapse organization	10/185	209/18800	4.34233e-05	0.000332423	0.000177367	BDNF/APOE/SNCA/GHRL/TLR2/OXTR/PRNP/LRRK2/AGRN/TREM2	10
BP	GO:0048489	synaptic vesicle transport	5/185	40/18800	4.34969e-05	0.000332423	0.000177367	PRKN/SNCA/PINK1/LRRK2/SLC2A4	5
BP	GO:0043122	regulation of I-kappaB kinase/NF-kappaB signaling	11/185	254/18800	4.4842e-05	0.000342049	0.000182503	HSPB1/PRKN/ADIPOQ/PINK1/CD36/PRKCB/STAT1/RORA/TREM2/S100B/LTF	11
BP	GO:0043254	regulation of protein-containing complex assembly	14/185	401/18800	4.50533e-05	0.000343006	0.000183014	IFNG/APOE/HSP90AA1/SNCA/CLU/PINK1/CD36/MAPT/CRYAB/ATR/MMP1/CCL11/TREM2/MMP3	14
BP	GO:0017038	protein import	10/185	210/18800	4.5211e-05	0.000343552	0.000183305	IFNG/APOE/HSP90AA1/CLU/AGT/CD36/CDKN1A/TXNIP/HSPD1/LRRK2	10
BP	GO:0030316	osteoclast differentiation	7/185	96/18800	4.54548e-05	0.000344749	0.000183944	IFNG/FOS/CCL3/IL4/TREM2/JUNB/LTF	7
BP	GO:0052547	regulation of peptidase activity	15/185	456/18800	4.73896e-05	0.000358045	0.000191038	SNCA/CAV1/KNG1/PINK1/AGT/SERPINE1/MMP9/MAPT/HSPD1/CRYAB/PRNP/TIMP1/S100A8/CASP2/LTF	15
BP	GO:0010878	cholesterol storage	4/185	21/18800	4.76558e-05	0.000358045	0.000191038	CD36/APOB/TREM2/MSR1	4
BP	GO:0044872	lipoprotein localization	4/185	21/18800	4.76558e-05	0.000358045	0.000191038	CD36/PRKCB/APOB/MSR1	4
BP	GO:0051767	nitric-oxide synthase biosynthetic process	4/185	21/18800	4.76558e-05	0.000358045	0.000191038	IFNG/STAT1/TLR2/LRRK2	4
BP	GO:0051769	regulation of nitric-oxide synthase biosynthetic process	4/185	21/18800	4.76558e-05	0.000358045	0.000191038	IFNG/STAT1/TLR2/LRRK2	4
BP	GO:0000075	cell cycle checkpoint signaling	9/185	170/18800	4.82034e-05	0.000360803	0.00019251	MDM2/CDKN1A/BRCA1/DUSP1/ATR/FANCD2/CHEK1/CASP2/E2F1	9
BP	GO:0072331	signal transduction by p53 class mediator	9/185	170/18800	4.82034e-05	0.000360803	0.00019251	PRKN/MDM2/CDKN1A/BRCA2/SGK1/ATR/CHEK1/CASP2/E2F1	9
BP	GO:1990868	response to chemokine	7/185	97/18800	4.85876e-05	0.000362322	0.00019332	CXCL8/DUSP1/LOX/CCL3/CCL11/TREM2/CXCL1	7
BP	GO:1990869	cellular response to chemokine	7/185	97/18800	4.85876e-05	0.000362322	0.00019332	CXCL8/DUSP1/LOX/CCL3/CCL11/TREM2/CXCL1	7
BP	GO:0051099	positive regulation of binding	9/185	171/18800	5.04558e-05	0.000375553	0.000200379	PON1/IFNG/PRKN/BDNF/APOE/CAV1/TERT/MMP9/LRRK2	9
BP	GO:0051851	modulation by host of symbiont process	6/185	67/18800	5.07775e-05	0.000377245	0.000201282	CRP/JUN/PRKN/APOE/CCL3/LTF	6
BP	GO:1903362	regulation of cellular protein catabolic process	11/185	258/18800	5.16534e-05	0.000381998	0.000203818	PRKN/APOE/HSP90AA1/CAV1/CLU/PINK1/MDM2/LRRK2/KCNE2/PRKCG/TREM2	11
BP	GO:0006721	terpenoid metabolic process	7/185	98/18800	5.18952e-05	0.000381998	0.000203818	CYP3A4/CYP1A1/CYP2C19/ALDH3A2/AKR1C1/ADH7/AKR1C3	7
BP	GO:0042632	cholesterol homeostasis	7/185	98/18800	5.18952e-05	0.000381998	0.000203818	APOE/CAV1/APOA1/RORA/AKR1C1/APOB/EPHX2	7
BP	GO:0061337	cardiac conduction	7/185	98/18800	5.18952e-05	0.000381998	0.000203818	RYR2/CASQ2/CAV1/KCNH2/AGT/ANK2/KCNE2	7
BP	GO:1904063	negative regulation of cation transmembrane transport	7/185	98/18800	5.18952e-05	0.000381998	0.000203818	CASQ2/CAV1/KCNH2/EPO/MMP9/KCNE2/GSTM2	7
BP	GO:0050803	regulation of synapse structure or activity	10/185	215/18800	5.51225e-05	0.000401767	0.000214366	BDNF/APOE/SNCA/GHRL/TLR2/OXTR/PRNP/LRRK2/AGRN/TREM2	10
BP	GO:2000756	regulation of peptidyl-lysine acetylation	6/185	68/18800	5.52405e-05	0.000401767	0.000214366	NOS1/SNCA/MAPK3/PRKAA2/BRCA1/CHEK1	6
BP	GO:0032735	positive regulation of interleukin-12 production	5/185	42/18800	5.53446e-05	0.000401767	0.000214366	IFNG/CD36/TLR2/HSPD1/IDO1	5
BP	GO:0042417	dopamine metabolic process	5/185	42/18800	5.53446e-05	0.000401767	0.000214366	PRKN/SNCA/MAOA/MAOB/NPY	5
BP	GO:1900371	regulation of purine nucleotide biosynthetic process	5/185	42/18800	5.53446e-05	0.000401767	0.000214366	NOS1/SNCA/PINK1/IL4/TREM2	5
BP	GO:0050764	regulation of phagocytosis	7/185	99/18800	5.5385e-05	0.000401767	0.000214366	IFNG/ADIPOQ/CD36/APOA1/TLR2/PRKCG/TREM2	7
BP	GO:0051588	regulation of neurotransmitter transport	7/185	99/18800	5.5385e-05	0.000401767	0.000214366	NOS1/PRKN/SNCA/PRKCB/CNR1/LRRK2/PRKCG	7
BP	GO:0055092	sterol homeostasis	7/185	99/18800	5.5385e-05	0.000401767	0.000214366	APOE/CAV1/APOA1/RORA/AKR1C1/APOB/EPHX2	7
BP	GO:0042770	signal transduction in response to DNA damage	9/185	174/18800	5.77535e-05	0.000417765	0.000222902	MDM2/CDKN1A/BRCA1/BRCA2/ATR/FANCD2/CHEK1/CASP2/E2F1	9
BP	GO:0035929	steroid hormone secretion	4/185	22/18800	5.77994e-05	0.000417765	0.000222902	AGT/AGTR1/BMP6/GHRL	4
BP	GO:0015837	amine transport	7/185	100/18800	5.90645e-05	0.000426139	0.00022737	PRKN/SNCA/PINK1/AGT/VIP/CNR1/OXTR	7
BP	GO:0050795	regulation of behavior	6/185	69/18800	6.00117e-05	0.000432193	0.0002306	APOE/NPY/GHRL/CNR1/CCL3/UCN	6
BP	GO:0046890	regulation of lipid biosynthetic process	9/185	175/18800	6.03756e-05	0.000434031	0.000231581	IFNG/APOE/ACADL/APOA1/BRCA1/BMP6/EGR1/APOB/AKR1C3	9
BP	GO:0051054	positive regulation of DNA metabolic process	11/185	263/18800	6.14036e-05	0.000440311	0.000234932	HSP90AA1/NOX4/MAPK3/BRCA1/PCNA/ATR/IL4/PRKCG/FGF2/RAD51/UCN	11
BP	GO:0002685	regulation of leukocyte migration	10/185	218/18800	6.19152e-05	0.000440311	0.000234932	CXCL8/PLA2G7/MAPK3/SERPINE1/DUSP1/CCL3/IL4/CYP19A1/TREM2/TACR1	10
BP	GO:0010001	glial cell differentiation	10/185	218/18800	6.19152e-05	0.000440311	0.000234932	IFNG/CLU/MAPK3/MAPT/TLR2/S100A8/F2/KRAS/TREM2/FGF2	10
BP	GO:0001504	neurotransmitter uptake	5/185	43/18800	6.21305e-05	0.000440311	0.000234932	NOS1/SLC6A4/PRKN/SNCA/SNAP25	5
BP	GO:0006775	fat-soluble vitamin metabolic process	5/185	43/18800	6.21305e-05	0.000440311	0.000234932	IFNG/CYP3A4/CYP1A1/CYP11A1/CYP24A1	5
BP	GO:0014002	astrocyte development	5/185	43/18800	6.21305e-05	0.000440311	0.000234932	IFNG/MAPT/S100A8/KRAS/TREM2	5
BP	GO:0030808	regulation of nucleotide biosynthetic process	5/185	43/18800	6.21305e-05	0.000440311	0.000234932	NOS1/SNCA/PINK1/IL4/TREM2	5
BP	GO:0042554	superoxide anion generation	5/185	43/18800	6.21305e-05	0.000440311	0.000234932	CRP/NOX4/AGT/NOX1/MAPT	5
BP	GO:0031056	regulation of histone modification	9/185	176/18800	6.30974e-05	0.000446372	0.000238166	NOS1/SNCA/MAPK3/PINK1/BRCA1/LRRK2/CHEK1/DNMT1/UCN	9
BP	GO:0001818	negative regulation of cytokine production	13/185	363/18800	6.5495e-05	0.000462515	0.000246779	IFNG/ADIPOQ/APOA1/ARG2/GHRL/PRNP/ZFP36/F2/IL4/KLF2/TREM2/IDO1/LTF	13
BP	GO:0031330	negative regulation of cellular catabolic process	11/185	265/18800	6.57243e-05	0.000463315	0.000247206	SNCA/PINK1/VIP/CNR1/TIMP1/ZFP36/LRRK2/E2F1/PRKCG/TREM2/IGF2BP1	11
BP	GO:0030194	positive regulation of blood coagulation	4/185	23/18800	6.94315e-05	0.000486873	0.000259775	CD36/SERPINE1/PLG/F2	4
BP	GO:1900048	positive regulation of hemostasis	4/185	23/18800	6.94315e-05	0.000486873	0.000259775	CD36/SERPINE1/PLG/F2	4
BP	GO:1900120	regulation of receptor binding	4/185	23/18800	6.94315e-05	0.000486873	0.000259775	BDNF/ADIPOQ/MMP9/LOX	4
BP	GO:0051052	regulation of DNA metabolic process	15/185	472/18800	6.98904e-05	0.000489233	0.000261034	HSP90AA1/ADIPOQ/NOX4/MAPK3/CDKN1A/BRCA1/BRCA2/PCNA/ATR/CHEK1/IL4/PRKCG/FGF2/RAD51/UCN	15
BP	GO:0050805	negative regulation of synaptic transmission	6/185	71/18800	7.05408e-05	0.000492062	0.000262544	SLC6A4/PRKN/ADIPOQ/MAPT/LRRK2/BCHE	6
BP	GO:1904427	positive regulation of calcium ion transmembrane transport	6/185	71/18800	7.05408e-05	0.000492062	0.000262544	RYR2/SNCA/ANK2/F2/KCNE2/GSTM2	6
BP	GO:0032760	positive regulation of tumor necrosis factor production	7/185	103/18800	7.13211e-05	0.000496639	0.000264986	HSPB1/IFNG/CLU/CD36/TLR2/CCL3/LRRK2	7
BP	GO:1903050	regulation of proteolysis involved in cellular protein catabolic process	10/185	223/18800	7.48203e-05	0.000520099	0.000277503	PRKN/APOE/CAV1/CLU/PINK1/MDM2/LRRK2/KCNE2/PRKCG/TREM2	10
BP	GO:0034766	negative regulation of ion transmembrane transport	7/185	104/18800	7.58402e-05	0.000526273	0.000280797	CASQ2/CAV1/KCNH2/EPO/MMP9/KCNE2/GSTM2	7
BP	GO:0050810	regulation of steroid biosynthetic process	6/185	72/18800	7.63309e-05	0.00052876	0.000282124	IFNG/APOE/BMP6/EGR1/APOB/AKR1C3	6
BP	GO:0008631	intrinsic apoptotic signaling pathway in response to oxidative stress	5/185	45/18800	7.76135e-05	0.000535788	0.000285874	HSPB1/PRKN/PINK1/NOX1/TREM2	5
BP	GO:1902895	positive regulation of miRNA transcription	5/185	45/18800	7.76135e-05	0.000535788	0.000285874	JUN/FOS/TERT/EGR1/FGF2	5
BP	GO:0002687	positive regulation of leukocyte migration	8/185	141/18800	7.8525e-05	0.000540214	0.000288236	CXCL8/PLA2G7/MAPK3/SERPINE1/CCL3/IL4/TREM2/TACR1	8
BP	GO:0034763	negative regulation of transmembrane transport	8/185	141/18800	7.8525e-05	0.000540214	0.000288236	CASQ2/CAV1/KCNH2/EPO/PRKCB/MMP9/KCNE2/GSTM2	8
BP	GO:0016239	positive regulation of macroautophagy	6/185	73/18800	8.24936e-05	0.000561069	0.000299363	MAPK3/PRKAA2/ADRB2/PINK1/SLC25A4/IL4	6
BP	GO:2000573	positive regulation of DNA biosynthetic process	6/185	73/18800	8.24936e-05	0.000561069	0.000299363	HSP90AA1/NOX4/MAPK3/PCNA/ATR/FGF2	6
BP	GO:0032147	activation of protein kinase activity	8/185	142/18800	8.25228e-05	0.000561069	0.000299363	ADRB2/PINK1/AGT/EPO/PRNP/IL4/DUSP19/UCN	8
BP	GO:0003081	regulation of systemic arterial blood pressure by renin-angiotensin	4/185	24/18800	8.26794e-05	0.000561069	0.000299363	AGT/AGTR1/NOX1/TACR1	4
BP	GO:0035994	response to muscle stretch	4/185	24/18800	8.26794e-05	0.000561069	0.000299363	RYR2/JUN/FOS/DMD	4
BP	GO:0042730	fibrinolysis	4/185	24/18800	8.26794e-05	0.000561069	0.000299363	SERPINE1/PLG/F2/PLAU	4
BP	GO:0050820	positive regulation of coagulation	4/185	24/18800	8.26794e-05	0.000561069	0.000299363	CD36/SERPINE1/PLG/F2	4
BP	GO:0120255	olefinic compound biosynthetic process	4/185	24/18800	8.26794e-05	0.000561069	0.000299363	BMP6/EGR1/CYP19A1/AKR1C3	4
BP	GO:0002683	negative regulation of immune system process	14/185	425/18800	8.39196e-05	0.000568519	0.000303338	ADIPOQ/PDE5A/APOA1/NPY/ARG2/DUSP1/CNR1/PRNP/CCL3/IL4/CYP19A1/TREM2/IDO1/LTF	14
BP	GO:0032410	negative regulation of transporter activity	7/185	106/18800	8.55801e-05	0.000578788	0.000308817	CASQ2/SNCA/CAV1/EPO/MMP9/KCNE2/GSTM2	7
BP	GO:0018108	peptidyl-tyrosine phosphorylation	13/185	373/18800	8.61366e-05	0.000581567	0.0003103	IFNG/ADIPOQ/CAV1/NOX4/MAPK3/AGT/CD36/EPO/BMP6/GHRL/PRNP/IL4/TREM2	13
BP	GO:1903557	positive regulation of tumor necrosis factor superfamily cytokine production	7/185	107/18800	9.08191e-05	0.000612148	0.000326617	HSPB1/IFNG/CLU/CD36/TLR2/CCL3/LRRK2	7
BP	GO:0018212	peptidyl-tyrosine modification	13/185	376/18800	9.33371e-05	0.000628061	0.000335107	IFNG/ADIPOQ/CAV1/NOX4/MAPK3/AGT/CD36/EPO/BMP6/GHRL/PRNP/IL4/TREM2	13
BP	GO:0043618	regulation of transcription from RNA polymerase II promoter in response to stress	5/185	47/18800	9.59079e-05	0.000640631	0.000341814	JUN/ATF3/EGR1/CHEK1/KLF2	5
BP	GO:0046717	acid secretion	5/185	47/18800	9.59079e-05	0.000640631	0.000341814	GHRL/SGK1/OXTR/HRH2/UCN	5
BP	GO:2000378	negative regulation of reactive oxygen species metabolic process	5/185	47/18800	9.59079e-05	0.000640631	0.000341814	PRKN/PINK1/BRCA1/CRYAB/MMP3	5
BP	GO:0050848	regulation of calcium-mediated signaling	6/185	75/18800	9.60065e-05	0.000640631	0.000341814	MAPT/PRNP/CCL3/ITPR1/LRRK2/TREM2	6
BP	GO:0086003	cardiac muscle cell contraction	6/185	75/18800	9.60065e-05	0.000640631	0.000341814	RYR2/CAV1/KCNH2/SNTA1/ANK2/KCNE2	6
BP	GO:0030810	positive regulation of nucleotide biosynthetic process	4/185	25/18800	9.76739e-05	0.000646362	0.000344872	NOS1/PINK1/IL4/TREM2	4
BP	GO:0032104	regulation of response to extracellular stimulus	4/185	25/18800	9.76739e-05	0.000646362	0.000344872	NPY/GHRL/PRKCG/UCN	4
BP	GO:0032107	regulation of response to nutrient levels	4/185	25/18800	9.76739e-05	0.000646362	0.000344872	NPY/GHRL/PRKCG/UCN	4
BP	GO:0060307	regulation of ventricular cardiac muscle cell membrane repolarization	4/185	25/18800	9.76739e-05	0.000646362	0.000344872	KCNH2/SNTA1/ANK2/KCNE2	4
BP	GO:1900373	positive regulation of purine nucleotide biosynthetic process	4/185	25/18800	9.76739e-05	0.000646362	0.000344872	NOS1/PINK1/IL4/TREM2	4
BP	GO:0048638	regulation of developmental growth	12/185	329/18800	0.000105642	0.000697937	0.00037239	SLC6A4/PRKN/BDNF/APOE/ADRB2/CDKN1A/MAPT/GHRL/AGRN/FGF2/GDF15/SPP1	12
BP	GO:0006953	acute-phase response	5/185	48/18800	0.000106213	0.000699493	0.00037322	CRP/EPO/ASS1/CNR1/F2	5
BP	GO:0002676	regulation of chronic inflammatory response	3/185	10/18800	0.000106928	0.000699493	0.00037322	IL4/CYP19A1/IDO1	3
BP	GO:0051918	negative regulation of fibrinolysis	3/185	10/18800	0.000106928	0.000699493	0.00037322	SERPINE1/PLG/F2	3
BP	GO:0070391	response to lipoteichoic acid	3/185	10/18800	0.000106928	0.000699493	0.00037322	CD36/TLR2/TREM2	3
BP	GO:0071223	cellular response to lipoteichoic acid	3/185	10/18800	0.000106928	0.000699493	0.00037322	CD36/TLR2/TREM2	3
BP	GO:1903980	positive regulation of microglial cell activation	3/185	10/18800	0.000106928	0.000699493	0.00037322	CCL3/LRRK2/TREM2	3
BP	GO:0010821	regulation of mitochondrion organization	8/185	148/18800	0.00011022	0.000719849	0.000384081	PRKN/CLU/PINK1/MMP9/MAPT/SLC25A4/LRRK2/TREM2	8
BP	GO:0001938	positive regulation of endothelial cell proliferation	7/185	111/18800	0.000114456	0.000743266	0.000396575	JUN/AGTR1/BMP6/GHRL/VIP/CCL11/FGF2	7
BP	GO:0036296	response to increased oxygen levels	4/185	26/18800	0.000114549	0.000743266	0.000396575	CYP1A1/CAV1/EPO/NOX1	4
BP	GO:0060259	regulation of feeding behavior	4/185	26/18800	0.000114549	0.000743266	0.000396575	NPY/GHRL/CNR1/UCN	4
BP	GO:0060314	regulation of ryanodine-sensitive calcium-release channel activity	4/185	26/18800	0.000114549	0.000743266	0.000396575	NOS1/CASQ2/DMD/GSTM2	4
BP	GO:0060986	endocrine hormone secretion	5/185	49/18800	0.000117346	0.000760181	0.000405601	AGT/AGTR1/BMP6/GHRL/UCN	5
BP	GO:1901616	organic hydroxy compound catabolic process	6/185	78/18800	0.000119518	0.000772997	0.000412439	CYP3A4/APOE/MAOA/MAOB/AKR1C3/CYP24A1	6
BP	GO:0042692	muscle cell differentiation	13/185	387/18800	0.000124387	0.000803187	0.000428547	NOS1/BDNF/NOX4/AGT/MDM2/ANK2/LOX/RORA/IL4/DMD/KRAS/DNMT1/GDF15	13
BP	GO:0006970	response to osmotic stress	6/185	79/18800	0.000128296	0.000825761	0.000440591	EPO/FMO1/SST/MYLK/KCNMA1/SLC2A4	6
BP	GO:1903556	negative regulation of tumor necrosis factor superfamily cytokine production	6/185	79/18800	0.000128296	0.000825761	0.000440591	ADIPOQ/ARG2/GHRL/IL4/TREM2/LTF	6
BP	GO:0032873	negative regulation of stress-activated MAPK cascade	5/185	50/18800	0.000129353	0.000827236	0.000441379	PRKN/PINK1/DUSP1/DUSP19/TREM2	5
BP	GO:0043457	regulation of cellular respiration	5/185	50/18800	0.000129353	0.000827236	0.000441379	PNPT1/IFNG/SNCA/PINK1/IL4	5
BP	GO:0048168	regulation of neuronal synaptic plasticity	5/185	50/18800	0.000129353	0.000827236	0.000441379	APOE/SNCA/AGT/KRAS/S100B	5
BP	GO:0070303	negative regulation of stress-activated protein kinase signaling cascade	5/185	50/18800	0.000129353	0.000827236	0.000441379	PRKN/PINK1/DUSP1/DUSP19/TREM2	5
BP	GO:0001963	synaptic transmission, dopaminergic	4/185	27/18800	0.000133441	0.000850659	0.000453876	SLC6A4/PRKN/SNCA/PINK1	4
BP	GO:0042537	benzene-containing compound metabolic process	4/185	27/18800	0.000133441	0.000850659	0.000453876	GSTM1/GSTM2/EPHX2/IDO1	4
BP	GO:0008306	associative learning	6/185	80/18800	0.000137577	0.000875629	0.000467199	AGT/FOS/KRAS/SNAP25/TACR1/UCN	6
BP	GO:0009409	response to cold	5/185	51/18800	0.000142278	0.000902676	0.00048163	HSP90AA1/ADRB2/FOS/HSPD1/UCP1	5
BP	GO:0010823	negative regulation of mitochondrion organization	5/185	51/18800	0.000142278	0.000902676	0.00048163	PRKN/CLU/PINK1/MAPT/SLC25A4	5
BP	GO:0021782	glial cell development	7/185	115/18800	0.000142865	0.000904962	0.00048285	IFNG/CLU/MAPT/TLR2/S100A8/KRAS/TREM2	7
BP	GO:0042594	response to starvation	9/185	196/18800	0.000143607	0.00090822	0.000484588	MAPK3/PRKAA2/CDKN1A/ATF3/ZFP36/LRRK2/GLUL/GPT/AKR1C3	9
BP	GO:0051092	positive regulation of NF-kappaB transcription factor activity	8/185	154/18800	0.000145196	0.000910152	0.000485619	CAV1/CLU/AGT/CD36/PRKCB/TLR2/S100A8/LTF	8
BP	GO:0033539	fatty acid beta-oxidation using acyl-CoA dehydrogenase	3/185	11/18800	0.000145961	0.000910152	0.000485619	ACADS/ACADL/ETFDH	3
BP	GO:0042135	neurotransmitter catabolic process	3/185	11/18800	0.000145961	0.000910152	0.000485619	MAOA/MAOB/BCHE	3
BP	GO:0043084	penile erection	3/185	11/18800	0.000145961	0.000910152	0.000485619	VIP/CNR1/OXTR	3
BP	GO:0051610	serotonin uptake	3/185	11/18800	0.000145961	0.000910152	0.000485619	NOS1/SLC6A4/SNCA	3
BP	GO:0060453	regulation of gastric acid secretion	3/185	11/18800	0.000145961	0.000910152	0.000485619	SGK1/OXTR/UCN	3
BP	GO:0070471	uterine smooth muscle contraction	3/185	11/18800	0.000145961	0.000910152	0.000485619	AGT/OXTR/TACR1	3
BP	GO:0071872	cellular response to epinephrine stimulus	3/185	11/18800	0.000145961	0.000910152	0.000485619	RYR2/SNCA/ADIPOQ	3
BP	GO:0099171	presynaptic modulation of chemical synaptic transmission	3/185	11/18800	0.000145961	0.000910152	0.000485619	PRKCB/CNR1/PRKCG	3
BP	GO:0044773	mitotic DNA damage checkpoint signaling	6/185	81/18800	0.000147382	0.000917581	0.000489583	MDM2/CDKN1A/BRCA1/FANCD2/CHEK1/CASP2	6
BP	GO:1901800	positive regulation of proteasomal protein catabolic process	7/185	116/18800	0.000150793	0.000937356	0.000500134	PRKN/CAV1/CLU/MDM2/LRRK2/KCNE2/TREM2	7
BP	GO:0048167	regulation of synaptic plasticity	9/185	198/18800	0.000155026	0.000962169	0.000513373	APOE/SNCA/AGT/MAPT/PRNP/KRAS/SNAP25/PRKCG/S100B	9
BP	GO:0097479	synaptic vesicle localization	5/185	52/18800	0.000156169	0.000967764	0.000516358	PRKN/SNCA/PINK1/LRRK2/SLC2A4	5
BP	GO:1901983	regulation of protein acetylation	6/185	82/18800	0.000157733	0.000975941	0.000520721	NOS1/SNCA/MAPK3/PRKAA2/BRCA1/CHEK1	6
BP	GO:0002761	regulation of myeloid leukocyte differentiation	7/185	117/18800	0.000159074	0.000981201	0.000523528	IFNG/ADIPOQ/FOS/CCL3/IL4/TREM2/LTF	7
BP	GO:0006720	isoprenoid metabolic process	7/185	117/18800	0.000159074	0.000981201	0.000523528	CYP3A4/CYP1A1/CYP2C19/ALDH3A2/AKR1C1/ADH7/AKR1C3	7
BP	GO:0071674	mononuclear cell migration	9/185	199/18800	0.000161013	0.000991633	0.000529094	PLA2G7/MAPK3/TRPM2/SERPINE1/DUSP1/CCL3/PLG/CCL11/IL4	9
BP	GO:0031668	cellular response to extracellular stimulus	10/185	245/18800	0.000162225	0.000996026	0.000531437	MAPK3/PRKAA2/FOS/CDKN1A/ATF3/LRRK2/GLUL/AKR1C3/CYP24A1/UCN2	10
BP	GO:0045926	negative regulation of growth	10/185	245/18800	0.000162225	0.000996026	0.000531437	OSGIN1/PNPT1/SLC6A4/ADRB2/AGT/CDKN1A/CDKN2A/CRYAB/GDF15/SPP1	10
BP	GO:1904019	epithelial cell apoptotic process	7/185	118/18800	0.000167719	0.00102818	0.000548594	RYR2/SERPINE1/TERT/ZFP36/IL4/E2F1/AKR1C3	7
BP	GO:0014910	regulation of smooth muscle cell migration	6/185	83/18800	0.00016865	0.00102915	0.000549112	ADIPOQ/AGT/SERPINE1/TERT/PLAU/TACR1	6
BP	GO:0032413	negative regulation of ion transmembrane transporter activity	6/185	83/18800	0.00016865	0.00102915	0.000549112	CASQ2/CAV1/EPO/MMP9/KCNE2/GSTM2	6
BP	GO:0033273	response to vitamin	6/185	83/18800	0.00016865	0.00102915	0.000549112	CYP1A1/EPO/F5/BCHE/CYP24A1/SPP1	6
BP	GO:0043620	regulation of DNA-templated transcription in response to stress	5/185	53/18800	0.000171073	0.00104235	0.000556152	JUN/ATF3/EGR1/CHEK1/KLF2	5
BP	GO:0022407	regulation of cell-cell adhesion	14/185	456/18800	0.000175182	0.00106576	0.000568644	IFNG/ADIPOQ/CAV1/PDE5A/APOA1/EPO/ARG2/BMP6/HSPD1/ASS1/PRNP/PLG/IL4/IDO1	14
BP	GO:0045471	response to ethanol	7/185	119/18800	0.000176741	0.00106889	0.000570317	ADIPOQ/MAOB/CNR1/S100A8/ADH7/TACR1/SLC2A4	7
BP	GO:0051897	positive regulation of protein kinase B signaling	7/185	119/18800	0.000176741	0.00106889	0.000570317	HSP90AA1/NOX4/PINK1/CCL3/AKR1C3/FGF2/GDF15	7
BP	GO:0002021	response to dietary excess	4/185	29/18800	0.000177837	0.00106889	0.000570317	APOE/ADRB2/UCP1/GDF15	4
BP	GO:0042759	long-chain fatty acid biosynthetic process	4/185	29/18800	0.000177837	0.00106889	0.000570317	GSTM1/CYP3A4/CYP1A1/GSTM2	4
BP	GO:0048265	response to pain	4/185	29/18800	0.000177837	0.00106889	0.000570317	TAC1/PRKCG/TACR1/UCN	4
BP	GO:0051481	negative regulation of cytosolic calcium ion concentration	4/185	29/18800	0.000177837	0.00106889	0.000570317	NOS1/CASQ2/EPO/GSTM2	4
BP	GO:0099625	ventricular cardiac muscle cell membrane repolarization	4/185	29/18800	0.000177837	0.00106889	0.000570317	KCNH2/SNTA1/ANK2/KCNE2	4
BP	GO:1903203	regulation of oxidative stress-induced neuron death	4/185	29/18800	0.000177837	0.00106889	0.000570317	PRKN/TRPM2/PINK1/TREM2	4
BP	GO:0071277	cellular response to calcium ion	6/185	84/18800	0.000180156	0.00108121	0.000576887	JUN/TRPM2/PRKAA2/FOS/AKR1C3/JUNB	6
BP	GO:0051703	biological process involved in intraspecies interaction between organisms	5/185	54/18800	0.000187039	0.00112083	0.000598029	SLC6A4/OXTR/TREM2/LTF/UCN	5
BP	GO:0045861	negative regulation of proteolysis	12/185	350/18800	0.000188	0.0011249	0.000600201	SNCA/KNG1/AGT/SERPINE1/MMP9/CRYAB/PRNP/TIMP1/LRRK2/F2/PRKCG/LTF	12
BP	GO:0044774	mitotic DNA integrity checkpoint signaling	6/185	85/18800	0.000192273	0.00114747	0.000612243	MDM2/CDKN1A/BRCA1/FANCD2/CHEK1/CASP2	6
BP	GO:0002831	regulation of response to biotic stimulus	12/185	351/18800	0.000193008	0.00114747	0.000612243	APOE/HSP90AA1/MAPK3/CD36/ARG2/BMP6/STAT1/HSPD1/MICB/IL4/TREM2/LTF	12
BP	GO:0031953	negative regulation of protein autophosphorylation	3/185	12/18800	0.000193207	0.00114747	0.000612243	JUN/ADIPOQ/CAV1	3
BP	GO:0042756	drinking behavior	3/185	12/18800	0.000193207	0.00114747	0.000612243	AGT/TACR1/UCN	3
BP	GO:0061517	macrophage proliferation	3/185	12/18800	0.000193207	0.00114747	0.000612243	CLU/MAPK3/TREM2	3
BP	GO:0017157	regulation of exocytosis	9/185	204/18800	0.000193926	0.00115003	0.000613609	IFNG/PRKN/SNCA/PRKCB/CFTR/CNR1/LRRK2/IL4/PRKCG	9
BP	GO:0001655	urogenital system development	12/185	352/18800	0.00019813	0.00117322	0.000625983	ADIPOQ/AGT/AGTR1/ARG2/MMP9/BMP6/STAT1/EGR1/ASS1/LRRK2/CYP19A1/FGF2	12
BP	GO:0007623	circadian rhythm	9/185	205/18800	0.000201138	0.00118927	0.000634546	SLC6A4/MAPK10/ADIPOQ/PRKAA2/GHRL/EGR1/ASS1/RORA/PRKCG	9
BP	GO:0043032	positive regulation of macrophage activation	4/185	30/18800	0.000203627	0.00119867	0.00063956	HSPD1/CCL3/LRRK2/TREM2	4
BP	GO:0090140	regulation of mitochondrial fission	4/185	30/18800	0.000203627	0.00119867	0.00063956	PRKN/PINK1/MAPT/LRRK2	4
BP	GO:0099623	regulation of cardiac muscle cell membrane repolarization	4/185	30/18800	0.000203627	0.00119867	0.00063956	KCNH2/SNTA1/ANK2/KCNE2	4
BP	GO:0010883	regulation of lipid storage	5/185	55/18800	0.000204116	0.00119978	0.000640155	CRP/CD36/APOB/TREM2/MSR1	5
BP	GO:0046928	regulation of neurotransmitter secretion	6/185	86/18800	0.000205025	0.00120335	0.000642059	PRKN/SNCA/PRKCB/CNR1/LRRK2/PRKCG	6
BP	GO:0001822	kidney development	11/185	303/18800	0.000213639	0.00125208	0.000668055	ADIPOQ/AGT/AGTR1/ARG2/MMP9/BMP6/STAT1/EGR1/ASS1/LRRK2/FGF2	11
BP	GO:0070663	regulation of leukocyte proliferation	10/185	254/18800	0.000217143	0.00127075	0.000678017	CRP/MAPK3/PDE5A/CDKN1A/EPO/ARG2/PRNP/IL4/TACR1/IDO1	10
BP	GO:0016101	diterpenoid metabolic process	6/185	87/18800	0.000218434	0.00127457	0.000680056	CYP3A4/CYP1A1/ALDH3A2/AKR1C1/ADH7/AKR1C3	6
BP	GO:1990542	mitochondrial transmembrane transport	6/185	87/18800	0.000218434	0.00127457	0.000680056	PNPT1/SLC25A20/SLC25A4/HSPD1/UCP1/CPT1B	6
BP	GO:0035637	multicellular organismal signaling	8/185	164/18800	0.000223558	0.00130257	0.000694995	RYR2/CASQ2/CAV1/KCNH2/AGT/ANK2/GHRL/KCNE2	8
BP	GO:0051224	negative regulation of protein transport	7/185	124/18800	0.000227928	0.0013261	0.00070755	PRKN/APOE/ADIPOQ/HADH/CD36/GHRL/LRRK2	7
BP	GO:0051100	negative regulation of binding	8/185	165/18800	0.000233004	0.00135366	0.000722256	JUN/ADIPOQ/CAV1/MAPK3/ADRB2/CDKN1A/LRRK2/E2F1	8
BP	GO:0034976	response to endoplasmic reticulum stress	10/185	257/18800	0.000238606	0.00138419	0.000738546	CXCL8/JUN/PRKN/CAV1/CLU/ATF3/CFTR/ITPR1/LRRK2/PDIA2	10
BP	GO:0051591	response to cAMP	6/185	89/18800	0.000247321	0.00143059	0.000763305	PNPT1/ADIPOQ/FOS/STAT1/CFTR/ASS1	6
BP	GO:1903578	regulation of ATP metabolic process	6/185	89/18800	0.000247321	0.00143059	0.000763305	IFNG/SNCA/PRKAA2/PINK1/IL4/TREM2	6
BP	GO:0050679	positive regulation of epithelial cell proliferation	9/185	211/18800	0.000249258	0.00143818	0.000767355	JUN/AGTR1/BMP6/GHRL/VIP/CCL11/GLUL/TACR1/FGF2	9
BP	GO:0033605	positive regulation of catecholamine secretion	3/185	13/18800	0.000249353	0.00143818	0.000767355	PINK1/VIP/OXTR	3
BP	GO:0006584	catecholamine metabolic process	5/185	58/18800	0.000262533	0.00150243	0.000801636	PRKN/SNCA/MAOA/MAOB/NPY	5
BP	GO:0006695	cholesterol biosynthetic process	5/185	58/18800	0.000262533	0.00150243	0.000801636	APOE/PRKAA2/APOA1/CFTR/APOB	5
BP	GO:0009712	catechol-containing compound metabolic process	5/185	58/18800	0.000262533	0.00150243	0.000801636	PRKN/SNCA/MAOA/MAOB/NPY	5
BP	GO:0090303	positive regulation of wound healing	5/185	58/18800	0.000262533	0.00150243	0.000801636	CD36/SERPINE1/PLG/F2/MYLK	5
BP	GO:1902653	secondary alcohol biosynthetic process	5/185	58/18800	0.000262533	0.00150243	0.000801636	APOE/PRKAA2/APOA1/CFTR/APOB	5
BP	GO:0044788	modulation by host of viral process	4/185	32/18800	0.000263123	0.00150243	0.000801636	CRP/PRKN/APOE/LTF	4
BP	GO:1901380	negative regulation of potassium ion transmembrane transport	4/185	32/18800	0.000263123	0.00150243	0.000801636	CASQ2/CAV1/KCNH2/KCNE2	4
BP	GO:0031669	cellular response to nutrient levels	9/185	213/18800	0.000267278	0.00152398	0.000813131	MAPK3/PRKAA2/CDKN1A/ATF3/LRRK2/GLUL/AKR1C3/CYP24A1/UCN2	9
BP	GO:0072001	renal system development	11/185	312/18800	0.000274637	0.00156371	0.00083433	ADIPOQ/AGT/AGTR1/ARG2/MMP9/BMP6/STAT1/EGR1/ASS1/LRRK2/FGF2	11
BP	GO:0001503	ossification	13/185	420/18800	0.000276536	0.0015702	0.000837793	MAPK3/ADRB2/MMP9/BMP6/LOX/CCL3/DSPP/TACR1/FGF2/CYP24A1/JUNB/LTF/SPP1	13
BP	GO:0050714	positive regulation of protein secretion	7/185	128/18800	0.000276956	0.0015702	0.000837793	TRPM2/BMP6/GHRL/TLR2/CFTR/GLUL/TREM2	7
BP	GO:0071621	granulocyte chemotaxis	7/185	128/18800	0.000276956	0.0015702	0.000837793	CXCL8/MAPK3/S100A8/CCL3/CCL11/IL4/CXCL1	7
BP	GO:0014909	smooth muscle cell migration	6/185	91/18800	0.000279131	0.00157806	0.000841986	ADIPOQ/AGT/SERPINE1/TERT/PLAU/TACR1	6
BP	GO:0090398	cellular senescence	6/185	91/18800	0.000279131	0.00157806	0.000841986	PNPT1/MAPK10/CDKN1A/TERT/ARG2/CDKN2A	6
BP	GO:0035065	regulation of histone acetylation	5/185	59/18800	0.000284576	0.0016043	0.000855989	NOS1/SNCA/MAPK3/BRCA1/CHEK1	5
BP	GO:1902893	regulation of miRNA transcription	5/185	59/18800	0.000284576	0.0016043	0.000855989	JUN/FOS/TERT/EGR1/FGF2	5
BP	GO:0031214	biomineral tissue development	8/185	170/18800	0.00028528	0.001606	0.000856897	ADRB2/BMP6/CFTR/LOX/CCL3/DSPP/LTF/SPP1	8
BP	GO:0050866	negative regulation of cell activation	9/185	216/18800	0.000296324	0.00166333	0.000887485	APOE/PDE5A/ARG2/CNR1/PRNP/F2/IL4/TREM2/IDO1	9
BP	GO:0036475	neuron death in response to oxidative stress	4/185	33/18800	0.000297128	0.00166333	0.000887485	PRKN/TRPM2/PINK1/TREM2	4
BP	GO:0045907	positive regulation of vasoconstriction	4/185	33/18800	0.000297128	0.00166333	0.000887485	CAV1/OXTR/TACR1/HRH2	4
BP	GO:0098801	regulation of renal system process	4/185	33/18800	0.000297128	0.00166333	0.000887485	ADIPOQ/AGT/AGTR1/TACR1	4
BP	GO:0007093	mitotic cell cycle checkpoint signaling	7/185	130/18800	0.000304465	0.00170202	0.000908128	MDM2/CDKN1A/BRCA1/DUSP1/FANCD2/CHEK1/CASP2	7
BP	GO:0046888	negative regulation of hormone secretion	5/185	60/18800	0.000307995	0.00171376	0.000914389	PRKN/ADIPOQ/HADH/GHRL/UCN	5
BP	GO:0061614	miRNA transcription	5/185	60/18800	0.000307995	0.00171376	0.000914389	JUN/FOS/TERT/EGR1/FGF2	5
BP	GO:0032635	interleukin-6 production	8/185	172/18800	0.000308708	0.00171376	0.000914389	IFNG/CD36/GHRL/TLR2/HSPD1/KLF2/TREM2/UCN	8
BP	GO:0032675	regulation of interleukin-6 production	8/185	172/18800	0.000308708	0.00171376	0.000914389	IFNG/CD36/GHRL/TLR2/HSPD1/KLF2/TREM2/UCN	8
BP	GO:0110148	biomineralization	8/185	172/18800	0.000308708	0.00171376	0.000914389	ADRB2/BMP6/CFTR/LOX/CCL3/DSPP/LTF/SPP1	8
BP	GO:0002793	positive regulation of peptide secretion	6/185	93/18800	0.00031407	0.00173459	0.000925502	TRPM2/GHRL/CFTR/S100A8/GLUL/UCN	6
BP	GO:0051589	negative regulation of neurotransmitter transport	3/185	14/18800	0.000315064	0.00173459	0.000925502	NOS1/PRKN/SNCA	3
BP	GO:0051917	regulation of fibrinolysis	3/185	14/18800	0.000315064	0.00173459	0.000925502	SERPINE1/PLG/F2	3
BP	GO:0071871	response to epinephrine	3/185	14/18800	0.000315064	0.00173459	0.000925502	RYR2/SNCA/ADIPOQ	3
BP	GO:1901857	positive regulation of cellular respiration	3/185	14/18800	0.000315064	0.00173459	0.000925502	IFNG/PINK1/IL4	3
BP	GO:2001171	positive regulation of ATP biosynthetic process	3/185	14/18800	0.000315064	0.00173459	0.000925502	PINK1/IL4/TREM2	3
BP	GO:0052548	regulation of endopeptidase activity	13/185	426/18800	0.000316822	0.00174187	0.000929386	SNCA/KNG1/AGT/SERPINE1/MMP9/MAPT/HSPD1/CRYAB/PRNP/TIMP1/S100A8/CASP2/LTF	13
BP	GO:0051346	negative regulation of hydrolase activity	12/185	371/18800	0.000319977	0.0017568	0.000937352	NOS1/SNCA/KNG1/AGT/APOA1/SERPINE1/MMP9/CRYAB/PRNP/TIMP1/LRRK2/LTF	12
BP	GO:0071805	potassium ion transmembrane transport	9/185	219/18800	0.000327936	0.00179802	0.00095935	CASQ2/CAV1/KCNH2/ANK2/PRNP/KCNE2/KCNMA1/SNAP25/TREM2	9
BP	GO:0060249	anatomical structure homeostasis	11/185	319/18800	0.000331706	0.00180987	0.000965673	HSPB1/PRKN/NOX4/ADRB2/LOX/CNR1/PLG/DMD/KRAS/LTF/SPP1	11
BP	GO:0002690	positive regulation of leukocyte chemotaxis	6/185	94/18800	0.000332778	0.00180987	0.000965673	CXCL8/PLA2G7/MAPK3/SERPINE1/CCL3/IL4	6
BP	GO:0035249	synaptic transmission, glutamatergic	6/185	94/18800	0.000332778	0.00180987	0.000965673	PRKN/CNR1/OXTR/LRRK2/GLUL/UCN	6
BP	GO:0048771	tissue remodeling	8/185	174/18800	0.000333684	0.00180987	0.000965673	CAV1/NOX4/ADRB2/AGT/MDM2/TIMP1/PLG/SPP1	8
BP	GO:0000723	telomere maintenance	7/185	132/18800	0.000334127	0.00180987	0.000965673	HSP90AA1/MAPK3/BRCA2/TERT/PCNA/ATR/RAD51	7
BP	GO:0032228	regulation of synaptic transmission, GABAergic	4/185	34/18800	0.000334173	0.00180987	0.000965673	CNR1/OXTR/KRAS/TACR1	4
BP	GO:0034383	low-density lipoprotein particle clearance	4/185	34/18800	0.000334173	0.00180987	0.000965673	ADIPOQ/CD36/APOB/TREM2	4
BP	GO:0042573	retinoic acid metabolic process	4/185	34/18800	0.000334173	0.00180987	0.000965673	CYP3A4/CYP1A1/ADH7/AKR1C3	4
BP	GO:0090322	regulation of superoxide metabolic process	4/185	34/18800	0.000334173	0.00180987	0.000965673	CRP/AGT/CD36/MAPT	4
BP	GO:0019221	cytokine-mediated signaling pathway	14/185	486/18800	0.000335128	0.0018126	0.000967125	CXCL8/IFNG/PRKN/ADIPOQ/CAV1/MAPK3/APOA1/EPO/STAT1/EGR1/CCL3/CCL11/TREM2/CXCL1	14
BP	GO:0010638	positive regulation of organelle organization	14/185	487/18800	0.000342118	0.0018479	0.000985961	PRKN/SNCA/MAPK3/ADRB2/PINK1/APOA1/MMP9/MAPT/SLC25A4/ATR/CCL11/DNMT1/TREM2/TACR1	14
BP	GO:0097191	extrinsic apoptotic signaling pathway	9/185	221/18800	0.000350521	0.00189073	0.00100882	IFNG/CAV1/AGT/SERPINE1/BRCA1/TERT/ATF3/IL4/CASP2	9
BP	GO:0048732	gland development	13/185	431/18800	0.000354123	0.00190759	0.00101781	PNPT1/JUN/CYP1A1/CAV1/MAPK3/APOA1/BRCA2/PCNA/ASS1/OXTR/CCL11/CYP19A1/FGF2	13
BP	GO:0032731	positive regulation of interleukin-1 beta production	5/185	62/18800	0.000359186	0.00193225	0.00103097	HSPB1/IFNG/CD36/EGR1/CCL3	5
BP	GO:1903052	positive regulation of proteolysis involved in cellular protein catabolic process	7/185	134/18800	0.000366064	0.00196661	0.0010493	PRKN/CAV1/CLU/MDM2/LRRK2/KCNE2/TREM2	7
BP	GO:0032091	negative regulation of protein binding	6/185	96/18800	0.000372807	0.00200015	0.0010672	ADIPOQ/CAV1/MAPK3/ADRB2/CDKN1A/LRRK2	6
BP	GO:0098810	neurotransmitter reuptake	4/185	35/18800	0.00037441	0.00200606	0.00107035	NOS1/SLC6A4/PRKN/SNCA	4
BP	GO:0009895	negative regulation of catabolic process	11/185	324/18800	0.000378325	0.00202432	0.00108009	SNCA/PINK1/VIP/CNR1/TIMP1/ZFP36/LRRK2/E2F1/PRKCG/TREM2/IGF2BP1	11
BP	GO:0006949	syncytium formation	5/185	63/18800	0.000387071	0.00205734	0.00109771	NOS1/IL4/CYP19A1/TREM2/GDF15	5
BP	GO:0032613	interleukin-10 production	5/185	63/18800	0.000387071	0.00205734	0.00109771	TLR2/HSPD1/IL4/TREM2/IDO1	5
BP	GO:0032615	interleukin-12 production	5/185	63/18800	0.000387071	0.00205734	0.00109771	IFNG/CD36/TLR2/HSPD1/IDO1	5
BP	GO:0032653	regulation of interleukin-10 production	5/185	63/18800	0.000387071	0.00205734	0.00109771	TLR2/HSPD1/IL4/TREM2/IDO1	5
BP	GO:0032655	regulation of interleukin-12 production	5/185	63/18800	0.000387071	0.00205734	0.00109771	IFNG/CD36/TLR2/HSPD1/IDO1	5
BP	GO:0015671	oxygen transport	3/185	15/18800	0.000390984	0.00205897	0.00109858	HBB/NGB/HBA1	3
BP	GO:0021534	cell proliferation in hindbrain	3/185	15/18800	0.000390984	0.00205897	0.00109858	SLC6A4/RORA/FGF2	3
BP	GO:0021924	cell proliferation in external granule layer	3/185	15/18800	0.000390984	0.00205897	0.00109858	SLC6A4/RORA/FGF2	3
BP	GO:0021930	cerebellar granule cell precursor proliferation	3/185	15/18800	0.000390984	0.00205897	0.00109858	SLC6A4/RORA/FGF2	3
BP	GO:0034384	high-density lipoprotein particle clearance	3/185	15/18800	0.000390984	0.00205897	0.00109858	APOE/APOA1/TREM2	3
BP	GO:0044793	negative regulation by host of viral process	3/185	15/18800	0.000390984	0.00205897	0.00109858	CRP/PRKN/LTF	3
BP	GO:0051284	positive regulation of sequestering of calcium ion	3/185	15/18800	0.000390984	0.00205897	0.00109858	RYR2/CASQ2/GSTM2	3
BP	GO:0032642	regulation of chemokine production	6/185	97/18800	0.000394184	0.0020731	0.00110612	IFNG/ADIPOQ/ARG2/TLR2/EGR1/TREM2	6
BP	GO:0007159	leukocyte cell-cell adhesion	12/185	381/18800	0.000406388	0.00213447	0.00113886	OLR1/IFNG/CAV1/PDE5A/EPO/ARG2/HSPD1/ASS1/PRNP/S100A8/IL4/IDO1	12
BP	GO:0032602	chemokine production	6/185	98/18800	0.000416508	0.00218475	0.00116569	IFNG/ADIPOQ/ARG2/TLR2/EGR1/TREM2	6
BP	GO:0045777	positive regulation of blood pressure	4/185	36/18800	0.000417995	0.00218968	0.00116832	AGT/CNR1/OXTR/TACR1	4
BP	GO:0019233	sensory perception of pain	6/185	99/18800	0.000439806	0.00230092	0.00122768	MAPK3/VIP/CNR1/CCL3/TAC1/TACR1	6
BP	GO:0060284	regulation of cell development	14/185	500/18800	0.000445	0.00232505	0.00124055	IFNG/BDNF/ADIPOQ/PDE5A/APOA1/MAPT/TLR2/LRRK2/F2/CCL11/E2F1/TREM2/LTF/SPP1	14
BP	GO:0016126	sterol biosynthetic process	5/185	65/18800	0.000447715	0.00233314	0.00124486	APOE/PRKAA2/APOA1/CFTR/APOB	5
BP	GO:0042446	hormone biosynthetic process	5/185	65/18800	0.000447715	0.00233314	0.00124486	TPO/BMP6/EGR1/CYP19A1/CYP11A1	5
BP	GO:0006839	mitochondrial transport	8/185	182/18800	0.000450636	0.0023453	0.00125135	PRKN/HSP90AA1/SLC25A20/PINK1/SLC25A4/HSPD1/LRRK2/CPT1B	8
BP	GO:0014046	dopamine secretion	4/185	37/18800	0.000465084	0.00240484	0.00128312	PRKN/SNCA/PINK1/CNR1	4
BP	GO:0014059	regulation of dopamine secretion	4/185	37/18800	0.000465084	0.00240484	0.00128312	PRKN/SNCA/PINK1/CNR1	4
BP	GO:0090181	regulation of cholesterol metabolic process	4/185	37/18800	0.000465084	0.00240484	0.00128312	APOE/ACADL/APOB/EPHX2	4
BP	GO:1901021	positive regulation of calcium ion transmembrane transporter activity	4/185	37/18800	0.000465084	0.00240484	0.00128312	RYR2/ANK2/KCNE2/GSTM2	4
BP	GO:2000758	positive regulation of peptidyl-lysine acetylation	4/185	37/18800	0.000465084	0.00240484	0.00128312	NOS1/MAPK3/PRKAA2/BRCA1	4
BP	GO:0034341	response to interferon-gamma	7/185	140/18800	0.000476793	0.0024607	0.00131293	IFNG/SNCA/STAT1/TLR2/ASS1/CCL3/CCL11	7
BP	GO:0042448	progesterone metabolic process	3/185	16/18800	0.000477735	0.0024607	0.00131293	EGR1/AKR1C1/AKR1C3	3
BP	GO:0061684	chaperone-mediated autophagy	3/185	16/18800	0.000477735	0.0024607	0.00131293	HSP90AA1/SNCA/CLU	3
BP	GO:0006081	cellular aldehyde metabolic process	5/185	66/18800	0.000480592	0.00247224	0.00131908	BMP6/ALDH3A2/AKR1C1/ALDH3A1/AKR1C3	5
BP	GO:0045333	cellular respiration	9/185	231/18800	0.000483607	0.00248454	0.00132565	PNPT1/IFNG/SNCA/PINK1/ETFDH/NDUFV2/NDUFS7/IL4/UCN	9
BP	GO:0008630	intrinsic apoptotic signaling pathway in response to DNA damage	6/185	101/18800	0.000489445	0.00251131	0.00133993	CLU/CDKN1A/BRCA1/BRCA2/CASP2/E2F1	6
BP	GO:0032944	regulation of mononuclear cell proliferation	9/185	233/18800	0.000514657	0.0026299	0.0014032	CRP/PDE5A/CDKN1A/EPO/ARG2/PRNP/IL4/TACR1/IDO1	9
BP	GO:0007187	G protein-coupled receptor signaling pathway, coupled to cyclic nucleotide second messenger	5/185	67/18800	0.000515255	0.0026299	0.0014032	AGT/NPY/CNR1/ADRB3/HRH2	5
BP	GO:1901016	regulation of potassium ion transmembrane transporter activity	5/185	67/18800	0.000515255	0.0026299	0.0014032	CASQ2/CAV1/ANK2/KCNE2/TREM2	5
BP	GO:0060416	response to growth hormone	4/185	38/18800	0.000515834	0.0026299	0.0014032	PNPT1/GHRL/ASS1/GDF15	4
BP	GO:0062014	negative regulation of small molecule metabolic process	6/185	102/18800	0.000515847	0.0026299	0.0014032	APOE/ADIPOQ/ACADL/BRCA1/CNR1/AKR1C3	6
BP	GO:0031058	positive regulation of histone modification	6/185	103/18800	0.000543343	0.00275952	0.00147236	NOS1/MAPK3/PINK1/BRCA1/LRRK2/DNMT1	6
BP	GO:0051963	regulation of synapse assembly	6/185	103/18800	0.000543343	0.00275952	0.00147236	BDNF/SNCA/GHRL/TLR2/OXTR/AGRN	6
BP	GO:0070252	actin-mediated cell contraction	6/185	103/18800	0.000543343	0.00275952	0.00147236	RYR2/CAV1/KCNH2/SNTA1/ANK2/KCNE2	6
BP	GO:0006575	cellular modified amino acid metabolic process	8/185	188/18800	0.000558582	0.00283332	0.00151174	GSTM1/ACADL/TPO/GSTA1/ASS1/GSTM2/CPT1B/GSTA2	8
BP	GO:0086091	regulation of heart rate by cardiac conduction	4/185	39/18800	0.000570402	0.0028896	0.00154177	CAV1/KCNH2/ANK2/KCNE2	4
BP	GO:0014812	muscle cell migration	6/185	104/18800	0.000571966	0.00289386	0.00154404	ADIPOQ/AGT/SERPINE1/TERT/PLAU/TACR1	6
BP	GO:0010566	regulation of ketone biosynthetic process	3/185	17/18800	0.000575919	0.00290283	0.00154883	BMP6/EGR1/AKR1C3	3
BP	GO:0033194	response to hydroperoxide	3/185	17/18800	0.000575919	0.00290283	0.00154883	GPX3/TRPM2/CD36	3
BP	GO:0051580	regulation of neurotransmitter uptake	3/185	17/18800	0.000575919	0.00290283	0.00154883	NOS1/PRKN/SNCA	3
BP	GO:0007269	neurotransmitter secretion	7/185	145/18800	0.000588171	0.00295713	0.0015778	PRKN/SNCA/PRKCB/CNR1/LRRK2/SNAP25/PRKCG	7
BP	GO:0099643	signal release from synapse	7/185	145/18800	0.000588171	0.00295713	0.0015778	PRKN/SNCA/PRKCB/CNR1/LRRK2/SNAP25/PRKCG	7
BP	GO:0006576	cellular biogenic amine metabolic process	6/185	105/18800	0.000601746	0.00301779	0.00161017	PRKN/SNCA/MAOA/MAOB/NPY/IDO1	6
BP	GO:1901890	positive regulation of cell junction assembly	6/185	105/18800	0.000601746	0.00301779	0.00161017	BDNF/CAV1/AGT/GHRL/OXTR/AGRN	6
BP	GO:0010632	regulation of epithelial cell migration	10/185	290/18800	0.000617355	0.00309219	0.00164986	JUN/HSPB1/IFNG/APOE/AGT/MMP9/GLUL/IL4/TACR1/FGF2	10
BP	GO:0050821	protein stabilization	8/185	191/18800	0.00061991	0.0031011	0.00165462	PRKN/HSP90AA1/CLU/PINK1/APOA1/ANK2/HSPD1/CRYAB	8
BP	GO:0000266	mitochondrial fission	4/185	40/18800	0.000628947	0.00312704	0.00166846	PRKN/PINK1/MAPT/LRRK2	4
BP	GO:0051954	positive regulation of amine transport	4/185	40/18800	0.000628947	0.00312704	0.00166846	PINK1/AGT/VIP/OXTR	4
BP	GO:0099622	cardiac muscle cell membrane repolarization	4/185	40/18800	0.000628947	0.00312704	0.00166846	KCNH2/SNTA1/ANK2/KCNE2	4
BP	GO:0002548	monocyte chemotaxis	5/185	70/18800	0.000630572	0.00312704	0.00166846	PLA2G7/SERPINE1/DUSP1/CCL3/CCL11	5
BP	GO:0042698	ovulation cycle	5/185	70/18800	0.000630572	0.00312704	0.00166846	TRPM2/PCNA/EGR1/OXTR/CASP2	5
BP	GO:0051966	regulation of synaptic transmission, glutamatergic	5/185	70/18800	0.000630572	0.00312704	0.00166846	CNR1/OXTR/LRRK2/GLUL/UCN	5
BP	GO:0071260	cellular response to mechanical stimulus	5/185	70/18800	0.000630572	0.00312704	0.00166846	MAPK3/AGT/BMP6/CHEK1/CASP2	5
BP	GO:0071322	cellular response to carbohydrate stimulus	7/185	147/18800	0.000638123	0.00316057	0.00168635	NOX4/PRKAA2/PRKCB/GHRL/CFTR/ADCY5/TREM2	7
BP	GO:0007626	locomotory behavior	8/185	192/18800	0.00064152	0.00317346	0.00169323	PRKN/APOE/SNCA/EGR1/LRRK2/SNAP25/ADCY5/IDO1	8
BP	GO:0008637	apoptotic mitochondrial changes	6/185	107/18800	0.000664908	0.00327699	0.00174846	PRKN/CLU/PINK1/MMP9/SLC25A4/HSPD1	6
BP	GO:0016079	synaptic vesicle exocytosis	6/185	107/18800	0.000664908	0.00327699	0.00174846	SNCA/PRKCB/CNR1/LRRK2/SNAP25/PRKCG	6
BP	GO:0030004	cellular monovalent inorganic cation homeostasis	6/185	107/18800	0.000664908	0.00327699	0.00174846	MAPK3/AGT/NOX1/CFTR/LRRK2/KCNMA1	6
BP	GO:0051222	positive regulation of protein transport	10/185	293/18800	0.000668312	0.00328971	0.00175525	IFNG/TRPM2/PINK1/BMP6/GHRL/TLR2/CFTR/PRNP/GLUL/TREM2	10
BP	GO:0034504	protein localization to nucleus	10/185	294/18800	0.000686051	0.00335257	0.00178879	IFNG/AGT/CD36/MDM2/CDKN1A/TXNIP/TERT/LRRK2/F2/GLUL	10
BP	GO:0006977	DNA damage response, signal transduction by p53 class mediator resulting in cell cycle arrest	3/185	18/18800	0.000686116	0.00335257	0.00178879	MDM2/CDKN1A/CASP2	3
BP	GO:0030299	intestinal cholesterol absorption	3/185	18/18800	0.000686116	0.00335257	0.00178879	CD36/APOA1/AKR1C1	3
BP	GO:0032769	negative regulation of monooxygenase activity	3/185	18/18800	0.000686116	0.00335257	0.00178879	SNCA/CAV1/CNR1	3
BP	GO:0150078	positive regulation of neuroinflammatory response	3/185	18/18800	0.000686116	0.00335257	0.00178879	CCL3/LRRK2/TREM2	3
BP	GO:1902001	fatty acid transmembrane transport	3/185	18/18800	0.000686116	0.00335257	0.00178879	SLC25A20/CD36/CPT1B	3
BP	GO:0031297	replication fork processing	4/185	41/18800	0.000691628	0.00335898	0.00179221	BRCA2/PCNA/ATR/RAD51	4
BP	GO:0032733	positive regulation of interleukin-10 production	4/185	41/18800	0.000691628	0.00335898	0.00179221	TLR2/HSPD1/IL4/TREM2	4
BP	GO:0046688	response to copper ion	4/185	41/18800	0.000691628	0.00335898	0.00179221	SNCA/CYP1A1/SOD3/PRNP	4
BP	GO:0120178	steroid hormone biosynthetic process	4/185	41/18800	0.000691628	0.00335898	0.00179221	BMP6/EGR1/CYP19A1/CYP11A1	4
BP	GO:1905521	regulation of macrophage migration	4/185	41/18800	0.000691628	0.00335898	0.00179221	MAPK3/CCL3/CYP19A1/TREM2	4
BP	GO:0060537	muscle tissue development	12/185	405/18800	0.000697323	0.00338252	0.00180477	RYR2/CAV1/NOX4/AGT/FOS/ATF3/EGR1/LOX/NDUFV2/MYLK/DMD/FGF2	12
BP	GO:0042593	glucose homeostasis	9/185	244/18800	0.000716116	0.0034679	0.00185033	ADIPOQ/NOX4/PRKAA2/GHRL/CFTR/CNR1/ADCY5/TREM2/SLC2A4	9
BP	GO:0030330	DNA damage response, signal transduction by p53 class mediator	5/185	72/18800	0.000717526	0.0034679	0.00185033	MDM2/CDKN1A/BRCA2/ATR/CASP2	5
BP	GO:1903036	positive regulation of response to wounding	5/185	72/18800	0.000717526	0.0034679	0.00185033	CD36/SERPINE1/PLG/F2/MYLK	5
BP	GO:0006766	vitamin metabolic process	6/185	109/18800	0.000733089	0.00353884	0.00188817	IFNG/CYP3A4/CYP1A1/CYP11A1/AKR1C3/CYP24A1	6
BP	GO:0033500	carbohydrate homeostasis	9/185	245/18800	0.000737239	0.00355458	0.00189657	ADIPOQ/NOX4/PRKAA2/GHRL/CFTR/CNR1/ADCY5/TREM2/SLC2A4	9
BP	GO:0050691	regulation of defense response to virus by host	4/185	42/18800	0.000758606	0.00364567	0.00194518	HSP90AA1/STAT1/MICB/IL4	4
BP	GO:0050999	regulation of nitric-oxide synthase activity	4/185	42/18800	0.000758606	0.00364567	0.00194518	APOE/CAV1/TERT/CNR1	4
BP	GO:2001020	regulation of response to DNA damage stimulus	9/185	246/18800	0.000758868	0.00364567	0.00194518	CLU/MDM2/BRCA1/MAPT/PCNA/ATR/CHEK1/PRKCG/RAD51	9
BP	GO:0032732	positive regulation of interleukin-1 production	5/185	73/18800	0.00076422	0.00366257	0.0019542	HSPB1/IFNG/CD36/EGR1/CCL3	5
BP	GO:0048662	negative regulation of smooth muscle cell proliferation	5/185	73/18800	0.00076422	0.00366257	0.0019542	IFNG/APOE/ADIPOQ/CDKN1A/VIP	5
BP	GO:0032943	mononuclear cell proliferation	10/185	300/18800	0.000800841	0.00383349	0.00204539	CRP/PDE5A/CDKN1A/EPO/ARG2/HSPD1/PRNP/IL4/TACR1/IDO1	10
BP	GO:2001236	regulation of extrinsic apoptotic signaling pathway	7/185	153/18800	0.000808464	0.00384895	0.00205364	CAV1/AGT/SERPINE1/BRCA1/TERT/ATF3/IL4	7
BP	GO:0010738	regulation of protein kinase A signaling	3/185	19/18800	0.000808886	0.00384895	0.00205364	ADIPOQ/ADRB2/LRRK2	3
BP	GO:0019373	epoxygenase P450 pathway	3/185	19/18800	0.000808886	0.00384895	0.00205364	CYP1A1/CYP2C19/CYP2B6	3
BP	GO:0032930	positive regulation of superoxide anion generation	3/185	19/18800	0.000808886	0.00384895	0.00205364	CRP/AGT/MAPT	3
BP	GO:0048245	eosinophil chemotaxis	3/185	19/18800	0.000808886	0.00384895	0.00205364	CCL3/CCL11/IL4	3
BP	GO:1903828	negative regulation of protein localization	8/185	199/18800	0.000810421	0.00385167	0.00205509	PRKN/APOE/ADIPOQ/HADH/CD36/MAPT/GHRL/LRRK2	8
BP	GO:0042181	ketone biosynthetic process	4/185	43/18800	0.000830039	0.00394022	0.00210234	BMP6/EGR1/CYP19A1/AKR1C3	4
BP	GO:0097530	granulocyte migration	7/185	154/18800	0.000840048	0.003983	0.00212516	CXCL8/MAPK3/S100A8/CCL3/CCL11/IL4/CXCL1	7
BP	GO:0006887	exocytosis	11/185	357/18800	0.00084539	0.00400358	0.00213614	IFNG/PRKN/SNCA/PRKCB/CFTR/CNR1/CCL3/LRRK2/IL4/SNAP25/PRKCG	11
BP	GO:1901987	regulation of cell cycle phase transition	12/185	415/18800	0.000861929	0.00407644	0.00217502	CYP1A1/MDM2/CDKN1A/BRCA1/TERT/DUSP1/CDKN2A/ATR/FANCD2/CHEK1/CASP2/E2F1	12
BP	GO:0010822	positive regulation of mitochondrion organization	5/185	75/18800	0.00086437	0.00407644	0.00217502	PRKN/PINK1/MMP9/SLC25A4/TREM2	5
BP	GO:1901888	regulation of cell junction assembly	8/185	201/18800	0.000864731	0.00407644	0.00217502	BDNF/SNCA/CAV1/AGT/GHRL/TLR2/OXTR/AGRN	8
BP	GO:0010631	epithelial cell migration	11/185	358/18800	0.000864855	0.00407644	0.00217502	JUN/HSPB1/IFNG/APOE/AGT/APOA1/MMP9/GLUL/IL4/TACR1/FGF2	11
BP	GO:0010951	negative regulation of endopeptidase activity	9/185	251/18800	0.000874921	0.00411904	0.00219774	SNCA/KNG1/AGT/SERPINE1/MMP9/CRYAB/PRNP/TIMP1/LTF	9
BP	GO:0018958	phenol-containing compound metabolic process	6/185	113/18800	0.00088558	0.00416431	0.0022219	PRKN/SNCA/MAOA/MAOB/NPY/TPO	6
BP	GO:0034121	regulation of toll-like receptor signaling pathway	5/185	76/18800	0.00091796	0.00430644	0.00229773	CAV1/CD36/TLR2/TREM2/LTF	5
BP	GO:0061912	selective autophagy	5/185	76/18800	0.00091796	0.00430644	0.00229773	PRKN/MAPK3/ADRB2/PINK1/SLC25A4	5
BP	GO:0090132	epithelium migration	11/185	361/18800	0.000925493	0.00433669	0.00231388	JUN/HSPB1/IFNG/APOE/AGT/APOA1/MMP9/GLUL/IL4/TACR1/FGF2	11
BP	GO:0050808	synapse organization	12/185	419/18800	0.000936292	0.00435553	0.00232393	BDNF/APOE/SNCA/SNTA1/MAPT/GHRL/TLR2/OXTR/PRNP/LRRK2/AGRN/TREM2	12
BP	GO:0006525	arginine metabolic process	3/185	20/18800	0.00094477	0.00435553	0.00232393	NOS1/ARG2/ASS1	3
BP	GO:0006700	C21-steroid hormone biosynthetic process	3/185	20/18800	0.00094477	0.00435553	0.00232393	BMP6/EGR1/CYP11A1	3
BP	GO:0010310	regulation of hydrogen peroxide metabolic process	3/185	20/18800	0.00094477	0.00435553	0.00232393	SNCA/PINK1/MMP3	3
BP	GO:0035813	regulation of renal sodium excretion	3/185	20/18800	0.00094477	0.00435553	0.00232393	AGT/AGTR1/TACR1	3
BP	GO:0042053	regulation of dopamine metabolic process	3/185	20/18800	0.00094477	0.00435553	0.00232393	PRKN/MAOB/NPY	3
BP	GO:0042069	regulation of catecholamine metabolic process	3/185	20/18800	0.00094477	0.00435553	0.00232393	PRKN/MAOB/NPY	3
BP	GO:0043691	reverse cholesterol transport	3/185	20/18800	0.00094477	0.00435553	0.00232393	APOE/CLU/APOA1	3
BP	GO:0071379	cellular response to prostaglandin stimulus	3/185	20/18800	0.00094477	0.00435553	0.00232393	PRKAA2/APOB/AKR1C3	3
BP	GO:0097062	dendritic spine maintenance	3/185	20/18800	0.00094477	0.00435553	0.00232393	APOE/PRNP/TREM2	3
BP	GO:1902176	negative regulation of oxidative stress-induced intrinsic apoptotic signaling pathway	3/185	20/18800	0.00094477	0.00435553	0.00232393	HSPB1/PRKN/PINK1	3
BP	GO:1902307	positive regulation of sodium ion transmembrane transport	3/185	20/18800	0.00094477	0.00435553	0.00232393	NOS1/GLRX/DMD	3
BP	GO:1903209	positive regulation of oxidative stress-induced cell death	3/185	20/18800	0.00094477	0.00435553	0.00232393	TRPM2/NOX1/MMP3	3
BP	GO:1903978	regulation of microglial cell activation	3/185	20/18800	0.00094477	0.00435553	0.00232393	CCL3/LRRK2/TREM2	3
BP	GO:0006919	activation of cysteine-type endopeptidase activity involved in apoptotic process	5/185	77/18800	0.000973983	0.00447987	0.00239027	SNCA/MAPT/HSPD1/S100A8/CASP2	5
BP	GO:0032720	negative regulation of tumor necrosis factor production	5/185	77/18800	0.000973983	0.00447987	0.00239027	ADIPOQ/ARG2/GHRL/IL4/TREM2	5
BP	GO:0016241	regulation of macroautophagy	7/185	158/18800	0.000976261	0.00448519	0.00239311	MAPK3/PRKAA2/ADRB2/PINK1/SLC25A4/LRRK2/IL4	7
BP	GO:1901988	negative regulation of cell cycle phase transition	9/185	255/18800	0.000977821	0.0044872	0.00239418	MDM2/CDKN1A/BRCA1/DUSP1/ATR/FANCD2/CHEK1/CASP2/E2F1	9
BP	GO:0016572	histone phosphorylation	4/185	45/18800	0.000986916	0.00450823	0.0024054	MAPK3/PRKAA2/PRKCB/CHEK1	4
BP	GO:0045933	positive regulation of muscle contraction	4/185	45/18800	0.000986916	0.00450823	0.0024054	GHRL/OXTR/TACR1/UCN	4
BP	GO:1904646	cellular response to amyloid-beta	4/185	45/18800	0.000986916	0.00450823	0.0024054	ADRB2/CD36/PRNP/TREM2	4
BP	GO:1990090	cellular response to nerve growth factor stimulus	4/185	45/18800	0.000986916	0.00450823	0.0024054	BDNF/MAPT/TAC1/E2F1	4
BP	GO:1904951	positive regulation of establishment of protein localization	10/185	309/18800	0.00100233	0.00457341	0.00244018	IFNG/TRPM2/PINK1/BMP6/GHRL/TLR2/CFTR/PRNP/GLUL/TREM2	10
BP	GO:0045927	positive regulation of growth	9/185	256/18800	0.00100502	0.00458048	0.00244395	PRKN/BDNF/MAPT/GHRL/S100A8/F2/AGRN/FGF2/UCN	9
BP	GO:0044106	cellular amine metabolic process	6/185	116/18800	0.00101515	0.0046161	0.00246296	PRKN/SNCA/MAOA/MAOB/NPY/IDO1	6
BP	GO:0071675	regulation of mononuclear cell migration	6/185	116/18800	0.00101515	0.0046161	0.00246296	PLA2G7/MAPK3/SERPINE1/DUSP1/CCL3/IL4	6
BP	GO:0090130	tissue migration	11/185	366/18800	0.00103437	0.00469815	0.00250674	JUN/HSPB1/IFNG/APOE/AGT/APOA1/MMP9/GLUL/IL4/TACR1/FGF2	11
BP	GO:0009267	cellular response to starvation	7/185	160/18800	0.00105059	0.004761	0.00254027	MAPK3/PRKAA2/CDKN1A/ATF3/LRRK2/GLUL/AKR1C3	7
BP	GO:2000045	regulation of G1/S transition of mitotic cell cycle	7/185	160/18800	0.00105059	0.004761	0.00254027	CYP1A1/MDM2/CDKN1A/TERT/CDKN2A/CASP2/E2F1	7
BP	GO:0043543	protein acylation	9/185	258/18800	0.00106127	0.00480397	0.0025632	NOS1/SNCA/MAPK3/PRKAA2/BRCA1/BRCA2/MAPT/CHEK1/GLUL	9
BP	GO:0046677	response to antibiotic	4/185	46/18800	0.00107268	0.00484464	0.00258489	HSP90AA1/CYP1A1/MDM2/AOC3	4
BP	GO:0090199	regulation of release of cytochrome c from mitochondria	4/185	46/18800	0.00107268	0.00484464	0.00258489	PRKN/CLU/PINK1/MMP9	4
BP	GO:0032868	response to insulin	9/185	259/18800	0.00109034	0.00489795	0.00261334	ADIPOQ/HADH/AGT/PRKCB/STAT1/TLR2/EGR1/GPT/SLC2A4	9
BP	GO:0072332	intrinsic apoptotic signaling pathway by p53 class mediator	5/185	79/18800	0.0010936	0.00489795	0.00261334	PRKN/MDM2/CDKN1A/BRCA2/E2F1	5
BP	GO:0014850	response to muscle activity	3/185	21/18800	0.00109429	0.00489795	0.00261334	RYR2/PRKAA2/AGT	3
BP	GO:0015669	gas transport	3/185	21/18800	0.00109429	0.00489795	0.00261334	HBB/NGB/HBA1	3
BP	GO:0032098	regulation of appetite	3/185	21/18800	0.00109429	0.00489795	0.00261334	NPY/GHRL/UCN	3
BP	GO:0044241	lipid digestion	3/185	21/18800	0.00109429	0.00489795	0.00261334	CD36/APOA1/AKR1C1	3
BP	GO:0046716	muscle cell cellular homeostasis	3/185	21/18800	0.00109429	0.00489795	0.00261334	LOX/PLG/DMD	3
BP	GO:0098856	intestinal lipid absorption	3/185	21/18800	0.00109429	0.00489795	0.00261334	CD36/APOA1/AKR1C1	3
BP	GO:0009117	nucleotide metabolic process	13/185	487/18800	0.00109955	0.00491598	0.00262296	NOS1/IFNG/SNCA/PRKAA2/PINK1/PDE5A/RORA/LRRK2/IL4/ADCY5/TREM2/PTGIS/IDO1	13
BP	GO:0006476	protein deacetylation	6/185	118/18800	0.0011093	0.004943	0.00263738	IFNG/PRKAA2/PINK1/MAPT/LRRK2/UCN	6
BP	GO:0030278	regulation of ossification	6/185	118/18800	0.0011093	0.004943	0.00263738	MAPK3/ADRB2/BMP6/CCL3/TACR1/LTF	6
BP	GO:0071346	cellular response to interferon-gamma	6/185	118/18800	0.0011093	0.004943	0.00263738	IFNG/STAT1/TLR2/ASS1/CCL3/CCL11	6
BP	GO:0032200	telomere organization	7/185	162/18800	0.0011293	0.00502651	0.00268193	HSP90AA1/MAPK3/BRCA2/TERT/PCNA/ATR/RAD51	7
BP	GO:1903706	regulation of hemopoiesis	11/185	371/18800	0.00115363	0.00512909	0.00273667	IFNG/ADIPOQ/FOS/STAT1/LOX/CCL3/FANCD2/ZFP36/IL4/TREM2/LTF	11
BP	GO:0031648	protein destabilization	4/185	47/18800	0.00116354	0.00516169	0.00275406	PRKN/SNCA/MDM2/PRNP	4
BP	GO:1990089	response to nerve growth factor	4/185	47/18800	0.00116354	0.00516169	0.00275406	BDNF/MAPT/TAC1/E2F1	4
BP	GO:0010466	negative regulation of peptidase activity	9/185	262/18800	0.00118143	0.00523522	0.00279329	SNCA/KNG1/AGT/SERPINE1/MMP9/CRYAB/PRNP/TIMP1/LTF	9
BP	GO:0072655	establishment of protein localization to mitochondrion	6/185	120/18800	0.00121001	0.00535594	0.0028577	PRKN/HSP90AA1/PINK1/MAPT/HSPD1/LRRK2	6
BP	GO:0010833	telomere maintenance via telomere lengthening	5/185	81/18800	0.00122378	0.00541091	0.00288703	HSP90AA1/MAPK3/TERT/ATR/RAD51	5
BP	GO:0015874	norepinephrine transport	3/185	22/18800	0.00125795	0.00549659	0.00293275	SNCA/AGT/OXTR	3
BP	GO:0032700	negative regulation of interleukin-17 production	3/185	22/18800	0.00125795	0.00549659	0.00293275	IFNG/ARG2/PRNP	3
BP	GO:0032928	regulation of superoxide anion generation	3/185	22/18800	0.00125795	0.00549659	0.00293275	CRP/AGT/MAPT	3
BP	GO:0035584	calcium-mediated signaling using intracellular calcium source	3/185	22/18800	0.00125795	0.00549659	0.00293275	RYR2/TRPM2/PRNP	3
BP	GO:0035812	renal sodium excretion	3/185	22/18800	0.00125795	0.00549659	0.00293275	AGT/AGTR1/TACR1	3
BP	GO:0051590	positive regulation of neurotransmitter transport	3/185	22/18800	0.00125795	0.00549659	0.00293275	PRKN/SNCA/CNR1	3
BP	GO:1902644	tertiary alcohol metabolic process	3/185	22/18800	0.00125795	0.00549659	0.00293275	AKR1C1/CYP11A1/AKR1C3	3
BP	GO:0043114	regulation of vascular permeability	4/185	48/18800	0.00125966	0.00549659	0.00293275	APOE/BMP6/TACR1/UCN	4
BP	GO:0048146	positive regulation of fibroblast proliferation	4/185	48/18800	0.00125966	0.00549659	0.00293275	JUN/AGT/CDKN1A/E2F1	4
BP	GO:1901985	positive regulation of protein acetylation	4/185	48/18800	0.00125966	0.00549659	0.00293275	NOS1/MAPK3/PRKAA2/BRCA1	4
BP	GO:1902003	regulation of amyloid-beta formation	4/185	48/18800	0.00125966	0.00549659	0.00293275	IFNG/APOE/CLU/PRNP	4
BP	GO:1903426	regulation of reactive oxygen species biosynthetic process	4/185	48/18800	0.00125966	0.00549659	0.00293275	SNCA/CD36/ARG2/UCP1	4
BP	GO:0006753	nucleoside phosphate metabolic process	13/185	495/18800	0.001273	0.00554874	0.00296057	NOS1/IFNG/SNCA/PRKAA2/PINK1/PDE5A/RORA/LRRK2/IL4/ADCY5/TREM2/PTGIS/IDO1	13
BP	GO:0051091	positive regulation of DNA-binding transcription factor activity	9/185	265/18800	0.00127858	0.00556697	0.0029703	CAV1/CLU/PINK1/AGT/CD36/PRKCB/TLR2/S100A8/LTF	9
BP	GO:0015980	energy derivation by oxidation of organic compounds	10/185	321/18800	0.00133389	0.00579518	0.00309207	PNPT1/IFNG/SNCA/PINK1/ETFDH/NDUFV2/NDUFS7/IL4/ADRB3/UCN	10
BP	GO:1901990	regulation of mitotic cell cycle phase transition	10/185	321/18800	0.00133389	0.00579518	0.00309207	CYP1A1/MDM2/CDKN1A/BRCA1/TERT/DUSP1/CDKN2A/CHEK1/CASP2/E2F1	10
BP	GO:0002762	negative regulation of myeloid leukocyte differentiation	4/185	49/18800	0.0013612	0.00588187	0.00313832	ADIPOQ/CCL3/IL4/LTF	4
BP	GO:0018198	peptidyl-cysteine modification	4/185	49/18800	0.0013612	0.00588187	0.00313832	NOS1/SNTA1/S100A8/DMD	4
BP	GO:0030225	macrophage differentiation	4/185	49/18800	0.0013612	0.00588187	0.00313832	IFNG/ADIPOQ/MMP9/TLR2	4
BP	GO:0045005	DNA-templated DNA replication maintenance of fidelity	4/185	49/18800	0.0013612	0.00588187	0.00313832	BRCA2/PCNA/ATR/RAD51	4
BP	GO:0050873	brown fat cell differentiation	4/185	49/18800	0.0013612	0.00588187	0.00313832	ADIPOQ/ADRB2/UCP1/SLC2A4	4
BP	GO:0045921	positive regulation of exocytosis	5/185	83/18800	0.00136508	0.0058859	0.00314047	IFNG/SNCA/CFTR/CNR1/IL4	5
BP	GO:0048678	response to axon injury	5/185	83/18800	0.00136508	0.0058859	0.00314047	JUN/EPO/TREM2/FGF2/SPP1	5
BP	GO:0006473	protein acetylation	8/185	216/18800	0.00137187	0.00590246	0.0031493	NOS1/SNCA/MAPK3/PRKAA2/BRCA1/BRCA2/MAPT/CHEK1	8
BP	GO:0043491	protein kinase B signaling	8/185	216/18800	0.00137187	0.00590246	0.0031493	HSP90AA1/NOX4/PINK1/LOX/CCL3/AKR1C3/FGF2/GDF15	8
BP	GO:0002224	toll-like receptor signaling pathway	6/185	123/18800	0.00137402	0.00590535	0.00315085	CAV1/CD36/TLR2/HSPD1/TREM2/LTF	6
BP	GO:0051960	regulation of nervous system development	12/185	440/18800	0.00142017	0.00609713	0.00325317	IFNG/BDNF/MAPT/GHRL/TLR2/OXTR/F2/CCL11/AGRN/E2F1/TREM2/SPP1	12
BP	GO:0010640	regulation of platelet-derived growth factor receptor signaling pathway	3/185	23/18800	0.00143622	0.00612002	0.00326539	SNCA/ADIPOQ/LOX	3
BP	GO:0046697	decidualization	3/185	23/18800	0.00143622	0.00612002	0.00326539	GHRL/JUNB/SPP1	3
BP	GO:0048169	regulation of long-term neuronal synaptic plasticity	3/185	23/18800	0.00143622	0.00612002	0.00326539	SNCA/AGT/KRAS	3
BP	GO:0051131	chaperone-mediated protein complex assembly	3/185	23/18800	0.00143622	0.00612002	0.00326539	HSP90AA1/CLU/HSPD1	3
BP	GO:0060353	regulation of cell adhesion molecule production	3/185	23/18800	0.00143622	0.00612002	0.00326539	CXCL8/CAV1/APOA1	3
BP	GO:0072677	eosinophil migration	3/185	23/18800	0.00143622	0.00612002	0.00326539	CCL3/CCL11/IL4	3
BP	GO:2001169	regulation of ATP biosynthetic process	3/185	23/18800	0.00143622	0.00612002	0.00326539	PINK1/IL4/TREM2	3
BP	GO:0001523	retinoid metabolic process	5/185	84/18800	0.00144008	0.00612991	0.00327066	CYP3A4/CYP1A1/AKR1C1/ADH7/AKR1C3	5
BP	GO:0030857	negative regulation of epithelial cell differentiation	4/185	50/18800	0.00146832	0.00622362	0.00332066	IFNG/CAV1/MMP9/STAT1	4
BP	GO:0031057	negative regulation of histone modification	4/185	50/18800	0.00146832	0.00622362	0.00332066	SNCA/BRCA1/DNMT1/UCN	4
BP	GO:0031281	positive regulation of cyclase activity	4/185	50/18800	0.00146832	0.00622362	0.00332066	NOS1/MAPK3/ADRB2/ADRB3	4
BP	GO:1903747	regulation of establishment of protein localization to mitochondrion	4/185	50/18800	0.00146832	0.00622362	0.00332066	PRKN/PINK1/MAPT/LRRK2	4
BP	GO:0070585	protein localization to mitochondrion	6/185	125/18800	0.00149244	0.00631916	0.00337164	PRKN/HSP90AA1/PINK1/MAPT/HSPD1/LRRK2	6
BP	GO:0032945	negative regulation of mononuclear cell proliferation	5/185	85/18800	0.00151806	0.00642085	0.0034259	CRP/PDE5A/ARG2/PRNP/IDO1	5
BP	GO:0006120	mitochondrial electron transport, NADH to ubiquinone	4/185	51/18800	0.00158117	0.00664559	0.00354581	SNCA/PINK1/NDUFV2/NDUFS7	4
BP	GO:0015872	dopamine transport	4/185	51/18800	0.00158117	0.00664559	0.00354581	PRKN/SNCA/PINK1/CNR1	4
BP	GO:0042572	retinol metabolic process	4/185	51/18800	0.00158117	0.00664559	0.00354581	CYP3A4/CYP1A1/ADH7/AKR1C3	4
BP	GO:0043124	negative regulation of I-kappaB kinase/NF-kappaB signaling	4/185	51/18800	0.00158117	0.00664559	0.00354581	ADIPOQ/STAT1/RORA/TREM2	4
BP	GO:0045778	positive regulation of ossification	4/185	51/18800	0.00158117	0.00664559	0.00354581	ADRB2/BMP6/TACR1/LTF	4
BP	GO:0051932	synaptic transmission, GABAergic	4/185	51/18800	0.00158117	0.00664559	0.00354581	CNR1/OXTR/KRAS/TACR1	4
BP	GO:0042026	protein refolding	3/185	24/18800	0.00162959	0.00678485	0.00362011	HSPB1/HSP90AA1/HSPD1	3
BP	GO:0044062	regulation of excretion	3/185	24/18800	0.00162959	0.00678485	0.00362011	AGT/AGTR1/TACR1	3
BP	GO:0045672	positive regulation of osteoclast differentiation	3/185	24/18800	0.00162959	0.00678485	0.00362011	IFNG/FOS/TREM2	3
BP	GO:0048143	astrocyte activation	3/185	24/18800	0.00162959	0.00678485	0.00362011	IFNG/MAPT/TREM2	3
BP	GO:0051043	regulation of membrane protein ectodomain proteolysis	3/185	24/18800	0.00162959	0.00678485	0.00362011	IFNG/APOE/TIMP1	3
BP	GO:0060143	positive regulation of syncytium formation by plasma membrane fusion	3/185	24/18800	0.00162959	0.00678485	0.00362011	IL4/TREM2/GDF15	3
BP	GO:0060547	negative regulation of necrotic cell death	3/185	24/18800	0.00162959	0.00678485	0.00362011	CAV1/SLC25A4/UCN	3
BP	GO:0060563	neuroepithelial cell differentiation	3/185	24/18800	0.00162959	0.00678485	0.00362011	SERPINE1/DSPP/FGF2	3
BP	GO:0070841	inclusion body assembly	3/185	24/18800	0.00162959	0.00678485	0.00362011	PRKN/CLU/MAPT	3
BP	GO:0007259	receptor signaling pathway via JAK-STAT	7/185	173/18800	0.00164859	0.00685681	0.00365851	IFNG/CAV1/AGT/EPO/STAT1/F2/IL4	7
BP	GO:0035176	social behavior	4/185	52/18800	0.00169993	0.00704834	0.0037607	SLC6A4/OXTR/TREM2/UCN	4
BP	GO:0070169	positive regulation of biomineral tissue development	4/185	52/18800	0.00169993	0.00704834	0.0037607	ADRB2/BMP6/CFTR/LTF	4
BP	GO:1902930	regulation of alcohol biosynthetic process	4/185	52/18800	0.00169993	0.00704834	0.0037607	APOE/SNCA/BMP6/APOB	4
BP	GO:0010634	positive regulation of epithelial cell migration	7/185	174/18800	0.0017037	0.00705668	0.00376515	JUN/HSPB1/IFNG/AGT/MMP9/TACR1/FGF2	7
BP	GO:0046777	protein autophosphorylation	8/185	224/18800	0.00172582	0.00714088	0.00381007	JUN/ADIPOQ/CAV1/MAPK3/PINK1/ATR/LRRK2/PRKCG	8
BP	GO:0035601	protein deacylation	6/185	129/18800	0.00175246	0.00724362	0.00386489	IFNG/PRKAA2/PINK1/MAPT/LRRK2/UCN	6
BP	GO:0006475	internal protein amino acid acetylation	7/185	175/18800	0.00176024	0.00726827	0.00387804	NOS1/SNCA/MAPK3/BRCA1/BRCA2/MAPT/CHEK1	7
BP	GO:0000082	G1/S transition of mitotic cell cycle	8/185	225/18800	0.00177471	0.00732045	0.00390589	CYP1A1/MDM2/CDKN1A/TERT/CDKN2A/CDKN3/CASP2/E2F1	8
BP	GO:0009615	response to virus	11/185	392/18800	0.0017852	0.00734856	0.00392088	HSPB1/IFNG/HSP90AA1/CYP1A1/CLU/STAT1/TLR2/APOB/MICB/CCL11/IL4	11
BP	GO:0018205	peptidyl-lysine modification	11/185	392/18800	0.0017852	0.00734856	0.00392088	NOS1/SNCA/MAPK3/PRKAA2/MDM2/BRCA1/BRCA2/EGR1/LOX/CHEK1/DNMT1	11
BP	GO:0007517	muscle organ development	10/185	334/18800	0.00178885	0.00735601	0.00392486	RYR2/CAV1/FOS/ATF3/EGR1/CRYAB/ASS1/LOX/MYLK/DMD	10
BP	GO:2000241	regulation of reproductive process	7/185	176/18800	0.00181823	0.00746912	0.00398521	PDE5A/DUSP1/VIP/CNR1/OXTR/TIMP1/TACR1	7
BP	GO:0002931	response to ischemia	4/185	53/18800	0.00182473	0.00748046	0.00399126	CAV1/PINK1/EGR1/TREM2	4
BP	GO:0110151	positive regulation of biomineralization	4/185	53/18800	0.00182473	0.00748046	0.00399126	ADRB2/BMP6/CFTR/LTF	4
BP	GO:0045932	negative regulation of muscle contraction	3/185	25/18800	0.00183848	0.00750604	0.00400491	ADRB2/PDE5A/KCNMA1	3
BP	GO:0048520	positive regulation of behavior	3/185	25/18800	0.00183848	0.00750604	0.00400491	NPY/GHRL/UCN	3
BP	GO:1903959	regulation of anion transmembrane transport	3/185	25/18800	0.00183848	0.00750604	0.00400491	AGT/CFTR/PRNP	3
BP	GO:1905523	positive regulation of macrophage migration	3/185	25/18800	0.00183848	0.00750604	0.00400491	MAPK3/CCL3/TREM2	3
BP	GO:0006163	purine nucleotide metabolic process	11/185	394/18800	0.00185777	0.0075763	0.0040424	NOS1/IFNG/SNCA/PRKAA2/PINK1/PDE5A/RORA/LRRK2/IL4/ADCY5/TREM2	11
BP	GO:0007589	body fluid secretion	5/185	89/18800	0.00186138	0.0075763	0.0040424	CAV1/VIP/OXTR/TACR1/UCN	5
BP	GO:0070098	chemokine-mediated signaling pathway	5/185	89/18800	0.00186138	0.0075763	0.0040424	CXCL8/CCL3/CCL11/TREM2/CXCL1	5
BP	GO:0002028	regulation of sodium ion transport	5/185	90/18800	0.00195541	0.00791206	0.00422154	NOS1/ADRB2/SNTA1/GLRX/DMD	5
BP	GO:0060191	regulation of lipase activity	5/185	90/18800	0.00195541	0.00791206	0.00422154	SNCA/AGT/AGTR1/APOA1/FGF2	5
BP	GO:0061097	regulation of protein tyrosine kinase activity	5/185	90/18800	0.00195541	0.00791206	0.00422154	CAV1/NOX4/AGT/GHRL/PRNP	5
BP	GO:0070301	cellular response to hydrogen peroxide	5/185	90/18800	0.00195541	0.00791206	0.00422154	TRPM2/PINK1/PCNA/LRRK2/KLF2	5
BP	GO:0010524	positive regulation of calcium ion transport into cytosol	4/185	54/18800	0.00195574	0.00791206	0.00422154	SNCA/CAV1/F2/GSTM2	4
BP	GO:1903202	negative regulation of oxidative stress-induced cell death	4/185	54/18800	0.00195574	0.00791206	0.00422154	HSPB1/PRKN/PINK1/LRRK2	4
BP	GO:0071333	cellular response to glucose stimulus	6/185	132/18800	0.00196901	0.00795765	0.00424587	NOX4/PRKAA2/GHRL/CFTR/ADCY5/TREM2	6
BP	GO:2000116	regulation of cysteine-type endopeptidase activity	8/185	229/18800	0.00198135	0.00799945	0.00426817	SNCA/MMP9/MAPT/HSPD1/CRYAB/S100A8/CASP2/LTF	8
BP	GO:0050670	regulation of lymphocyte proliferation	8/185	230/18800	0.00203586	0.00821124	0.00438117	PDE5A/CDKN1A/EPO/ARG2/PRNP/IL4/TACR1/IDO1	8
BP	GO:0030048	actin filament-based movement	6/185	133/18800	0.0020455	0.00823	0.00439118	RYR2/CAV1/KCNH2/SNTA1/ANK2/KCNE2	6
BP	GO:0098732	macromolecule deacylation	6/185	133/18800	0.0020455	0.00823	0.00439118	IFNG/PRKAA2/PINK1/MAPT/LRRK2/UCN	6
BP	GO:0045638	negative regulation of myeloid cell differentiation	5/185	91/18800	0.00205287	0.00823	0.00439118	ADIPOQ/CCL3/ZFP36/IL4/LTF	5
BP	GO:0070664	negative regulation of leukocyte proliferation	5/185	91/18800	0.00205287	0.00823	0.00439118	CRP/PDE5A/ARG2/PRNP/IDO1	5
BP	GO:0090277	positive regulation of peptide hormone secretion	5/185	91/18800	0.00205287	0.00823	0.00439118	TRPM2/GHRL/CFTR/GLUL/UCN	5
BP	GO:1903351	cellular response to dopamine	5/185	91/18800	0.00205287	0.00823	0.00439118	PRKN/MAPK3/LRRK2/ADCY5/HRH2	5
BP	GO:0002026	regulation of the force of heart contraction	3/185	26/18800	0.00206334	0.00823072	0.00439157	NOS1/RYR2/CAV1	3
BP	GO:0031664	regulation of lipopolysaccharide-mediated signaling pathway	3/185	26/18800	0.00206334	0.00823072	0.00439157	CD36/BMP6/LTF	3
BP	GO:0034377	plasma lipoprotein particle assembly	3/185	26/18800	0.00206334	0.00823072	0.00439157	APOE/APOA1/APOB	3
BP	GO:0060352	cell adhesion molecule production	3/185	26/18800	0.00206334	0.00823072	0.00439157	CXCL8/CAV1/APOA1	3
BP	GO:1904385	cellular response to angiotensin	3/185	26/18800	0.00206334	0.00823072	0.00439157	CAV1/AGT/AGTR1	3
BP	GO:0048008	platelet-derived growth factor receptor signaling pathway	4/185	55/18800	0.00209313	0.00831633	0.00443725	SNCA/ADIPOQ/TXNIP/LOX	4
BP	GO:0061098	positive regulation of protein tyrosine kinase activity	4/185	55/18800	0.00209313	0.00831633	0.00443725	NOX4/AGT/GHRL/PRNP	4
BP	GO:1902991	regulation of amyloid precursor protein catabolic process	4/185	55/18800	0.00209313	0.00831633	0.00443725	IFNG/APOE/CLU/PRNP	4
BP	GO:1905517	macrophage migration	4/185	55/18800	0.00209313	0.00831633	0.00443725	MAPK3/CCL3/CYP19A1/TREM2	4
BP	GO:0006520	cellular amino acid metabolic process	9/185	285/18800	0.00210347	0.00834911	0.00445473	NOS1/VARS2/NOX4/QRSL1/ARG2/ASS1/GLUL/GPT/IDO1	9
BP	GO:0043467	regulation of generation of precursor metabolites and energy	6/185	134/18800	0.00212423	0.00840647	0.00448534	PNPT1/IFNG/SNCA/PRKAA2/PINK1/IL4	6
BP	GO:0071331	cellular response to hexose stimulus	6/185	134/18800	0.00212423	0.00840647	0.00448534	NOX4/PRKAA2/GHRL/CFTR/ADCY5/TREM2	6
BP	GO:2001235	positive regulation of apoptotic signaling pathway	6/185	134/18800	0.00212423	0.00840647	0.00448534	CAV1/AGT/NOX1/ATF3/S100A8/CASP2	6
BP	GO:0050863	regulation of T cell activation	10/185	342/18800	0.00212633	0.00840647	0.00448534	IFNG/CAV1/PDE5A/EPO/ARG2/HSPD1/PRNP/FANCD2/IL4/IDO1	10
BP	GO:0002065	columnar/cuboidal epithelial cell differentiation	5/185	92/18800	0.00215383	0.00848998	0.0045299	NPY/SERPINE1/BMP6/DSPP/FGF2	5
BP	GO:0032436	positive regulation of proteasomal ubiquitin-dependent protein catabolic process	5/185	92/18800	0.00215383	0.00848998	0.0045299	PRKN/CAV1/CLU/MDM2/LRRK2	5
BP	GO:1903350	response to dopamine	5/185	92/18800	0.00215383	0.00848998	0.0045299	PRKN/MAPK3/LRRK2/ADCY5/HRH2	5
BP	GO:0030879	mammary gland development	6/185	135/18800	0.00220522	0.008684	0.00463342	CAV1/BRCA2/OXTR/CCL11/CYP19A1/FGF2	6
BP	GO:1903037	regulation of leukocyte cell-cell adhesion	10/185	344/18800	0.00221825	0.00872673	0.00465622	IFNG/CAV1/PDE5A/EPO/ARG2/HSPD1/ASS1/PRNP/IL4/IDO1	10
BP	GO:0001836	release of cytochrome c from mitochondria	4/185	56/18800	0.00223703	0.0087747	0.00468181	PRKN/CLU/PINK1/MMP9	4
BP	GO:0034205	amyloid-beta formation	4/185	56/18800	0.00223703	0.0087747	0.00468181	IFNG/APOE/CLU/PRNP	4
BP	GO:2000300	regulation of synaptic vesicle exocytosis	4/185	56/18800	0.00223703	0.0087747	0.00468181	PRKCB/CNR1/LRRK2/PRKCG	4
BP	GO:0045055	regulated exocytosis	8/185	234/18800	0.00226583	0.00886534	0.00473017	SNCA/PRKCB/CNR1/CCL3/LRRK2/IL4/SNAP25/PRKCG	8
BP	GO:0006109	regulation of carbohydrate metabolic process	7/185	183/18800	0.00226679	0.00886534	0.00473017	IFNG/PRKN/SNCA/ADIPOQ/PRKAA2/RORA/GPT	7
BP	GO:0099504	synaptic vesicle cycle	7/185	183/18800	0.00226679	0.00886534	0.00473017	SNCA/PRKCB/CNR1/LRRK2/SNAP25/PRKCG/SLC2A4	7
BP	GO:0071326	cellular response to monosaccharide stimulus	6/185	136/18800	0.00228852	0.00893531	0.00476751	NOX4/PRKAA2/GHRL/CFTR/ADCY5/TREM2	6
BP	GO:0019439	aromatic compound catabolic process	12/185	466/18800	0.00228916	0.00893531	0.00476751	PNPT1/PON1/CYP1A1/MAOA/MAOB/PDE5A/VIP/ZFP36/E2F1/EPHX2/IGF2BP1/IDO1	12
BP	GO:0009065	glutamine family amino acid catabolic process	3/185	27/18800	0.00230458	0.00895181	0.00477631	NOS1/ARG2/GLUL	3
BP	GO:0010884	positive regulation of lipid storage	3/185	27/18800	0.00230458	0.00895181	0.00477631	CD36/APOB/MSR1	3
BP	GO:0033032	regulation of myeloid cell apoptotic process	3/185	27/18800	0.00230458	0.00895181	0.00477631	ADIPOQ/EPO/CDKN2A	3
BP	GO:0071280	cellular response to copper ion	3/185	27/18800	0.00230458	0.00895181	0.00477631	SNCA/CYP1A1/PRNP	3
BP	GO:0097254	renal tubular secretion	3/185	27/18800	0.00230458	0.00895181	0.00477631	AGT/AGTR1/TACR1	3
BP	GO:0018394	peptidyl-lysine acetylation	7/185	184/18800	0.00233728	0.0090612	0.00483468	NOS1/SNCA/MAPK3/PRKAA2/BRCA1/BRCA2/CHEK1	7
BP	GO:0097696	receptor signaling pathway via STAT	7/185	184/18800	0.00233728	0.0090612	0.00483468	IFNG/CAV1/AGT/EPO/STAT1/F2/IL4	7
BP	GO:0007265	Ras protein signal transduction	10/185	347/18800	0.00236212	0.00914801	0.00488099	JUN/APOE/AGTR1/APOA1/CDKN1A/EPO/CDKN2A/KRAS/DNMT1/FGF2	10
BP	GO:1901606	alpha-amino acid catabolic process	5/185	94/18800	0.00236654	0.00914801	0.00488099	NOS1/ARG2/GLUL/GPT/IDO1	5
BP	GO:1904035	regulation of epithelial cell apoptotic process	5/185	94/18800	0.00236654	0.00914801	0.00488099	SERPINE1/TERT/ZFP36/IL4/AKR1C3	5
BP	GO:0007566	embryo implantation	4/185	57/18800	0.00238762	0.00921168	0.00491497	EPO/MMP9/TIMP1/SPP1	4
BP	GO:0048255	mRNA stabilization	4/185	57/18800	0.00238762	0.00921168	0.00491497	VIP/ZFP36/E2F1/IGF2BP1	4
BP	GO:0031644	regulation of nervous system process	6/185	138/18800	0.00246221	0.0094903	0.00506363	ADRB2/AGT/GHRL/VIP/CCL3/LRRK2	6
BP	GO:0032481	positive regulation of type I interferon production	4/185	58/18800	0.00254503	0.0097087	0.00518016	HSP90AA1/STAT1/TLR2/HSPD1	4
BP	GO:0060135	maternal process involved in female pregnancy	4/185	58/18800	0.00254503	0.0097087	0.00518016	GHRL/CNR1/JUNB/SPP1	4
BP	GO:0086065	cell communication involved in cardiac conduction	4/185	58/18800	0.00254503	0.0097087	0.00518016	RYR2/CASQ2/CAV1/ANK2	4
BP	GO:0055076	transition metal ion homeostasis	6/185	139/18800	0.00255268	0.0097087	0.00518016	IFNG/PRKN/BMP6/PRNP/S100A8/LTF	6
BP	GO:0051896	regulation of protein kinase B signaling	7/185	187/18800	0.00255891	0.0097087	0.00518016	HSP90AA1/NOX4/PINK1/CCL3/AKR1C3/FGF2/GDF15	7
BP	GO:0010955	negative regulation of protein processing	3/185	28/18800	0.00256259	0.0097087	0.00518016	SERPINE1/PRNP/LRRK2	3
BP	GO:0014072	response to isoquinoline alkaloid	3/185	28/18800	0.00256259	0.0097087	0.00518016	CNR1/PRKCG/TACR1	3
BP	GO:0030431	sleep	3/185	28/18800	0.00256259	0.0097087	0.00518016	FOS/GHRL/OXTR	3
BP	GO:0034123	positive regulation of toll-like receptor signaling pathway	3/185	28/18800	0.00256259	0.0097087	0.00518016	CAV1/TLR2/LTF	3
BP	GO:0042402	cellular biogenic amine catabolic process	3/185	28/18800	0.00256259	0.0097087	0.00518016	MAOA/MAOB/IDO1	3
BP	GO:0043278	response to morphine	3/185	28/18800	0.00256259	0.0097087	0.00518016	CNR1/PRKCG/TACR1	3
BP	GO:0090025	regulation of monocyte chemotaxis	3/185	28/18800	0.00256259	0.0097087	0.00518016	PLA2G7/SERPINE1/DUSP1	3
BP	GO:0090312	positive regulation of protein deacetylation	3/185	28/18800	0.00256259	0.0097087	0.00518016	IFNG/PINK1/LRRK2	3
BP	GO:0098901	regulation of cardiac muscle cell action potential	3/185	28/18800	0.00256259	0.0097087	0.00518016	RYR2/CAV1/ANK2	3
BP	GO:1901017	negative regulation of potassium ion transmembrane transporter activity	3/185	28/18800	0.00256259	0.0097087	0.00518016	CASQ2/CAV1/KCNE2	3
BP	GO:1903318	negative regulation of protein maturation	3/185	28/18800	0.00256259	0.0097087	0.00518016	SERPINE1/PRNP/LRRK2	3
BP	GO:1903649	regulation of cytoplasmic transport	3/185	28/18800	0.00256259	0.0097087	0.00518016	PRKN/MAPK3/LRRK2	3
BP	GO:1903779	regulation of cardiac conduction	3/185	28/18800	0.00256259	0.0097087	0.00518016	RYR2/AGT/ANK2	3
BP	GO:0043123	positive regulation of I-kappaB kinase/NF-kappaB signaling	7/185	188/18800	0.00263627	0.00995953	0.00531399	PRKN/ADIPOQ/PINK1/CD36/PRKCB/S100B/LTF	7
BP	GO:0098739	import across plasma membrane	7/185	188/18800	0.00263627	0.00995953	0.00531399	IFNG/TRPM2/KCNH2/AGT/CD36/PRNP/KCNE2	7
BP	GO:1902806	regulation of cell cycle G1/S phase transition	7/185	188/18800	0.00263627	0.00995953	0.00531399	CYP1A1/MDM2/CDKN1A/TERT/CDKN2A/CASP2/E2F1	7
BP	GO:0000768	syncytium formation by plasma membrane fusion	4/185	59/18800	0.00270943	0.0101942	0.00543919	NOS1/IL4/TREM2/GDF15	4
BP	GO:0071384	cellular response to corticosteroid stimulus	4/185	59/18800	0.00270943	0.0101942	0.00543919	ASS1/SGK1/ZFP36/AKR1C3	4
BP	GO:0140253	cell-cell fusion	4/185	59/18800	0.00270943	0.0101942	0.00543919	NOS1/IL4/TREM2/GDF15	4
BP	GO:2000351	regulation of endothelial cell apoptotic process	4/185	59/18800	0.00270943	0.0101942	0.00543919	SERPINE1/TERT/IL4/AKR1C3	4
BP	GO:0046651	lymphocyte proliferation	9/185	296/18800	0.00271183	0.0101942	0.00543919	PDE5A/CDKN1A/EPO/ARG2/HSPD1/PRNP/IL4/TACR1/IDO1	9
BP	GO:0032755	positive regulation of interleukin-6 production	5/185	97/18800	0.00271369	0.0101942	0.00543919	IFNG/CD36/TLR2/HSPD1/UCN	5
BP	GO:0001649	osteoblast differentiation	8/185	241/18800	0.00271697	0.0101969	0.00544066	BMP6/LOX/CCL3/FGF2/CYP24A1/JUNB/LTF/SPP1	8
BP	GO:0007346	regulation of mitotic cell cycle	12/185	478/18800	0.00281631	0.0105598	0.00563428	CYP1A1/MDM2/CDKN1A/BRCA1/BRCA2/TERT/DUSP1/CDKN2A/FANCD2/CHEK1/CASP2/E2F1	12
BP	GO:0072521	purine-containing compound metabolic process	11/185	416/18800	0.00282706	0.0105667	0.00563795	NOS1/IFNG/SNCA/PRKAA2/PINK1/PDE5A/RORA/LRRK2/IL4/ADCY5/TREM2	11
BP	GO:0060291	long-term synaptic potentiation	5/185	98/18800	0.0028372	0.0105667	0.00563795	APOE/SNCA/PRNP/SNAP25/PRKCG	5
BP	GO:0008209	androgen metabolic process	3/185	29/18800	0.00283776	0.0105667	0.00563795	CYP3A4/CYP19A1/SPP1	3
BP	GO:0010575	positive regulation of vascular endothelial growth factor production	3/185	29/18800	0.00283776	0.0105667	0.00563795	BRCA1/NOX1/RORA	3
BP	GO:0031571	mitotic G1 DNA damage checkpoint signaling	3/185	29/18800	0.00283776	0.0105667	0.00563795	MDM2/CDKN1A/CASP2	3
BP	GO:0065005	protein-lipid complex assembly	3/185	29/18800	0.00283776	0.0105667	0.00563795	APOE/APOA1/APOB	3
BP	GO:1902430	negative regulation of amyloid-beta formation	3/185	29/18800	0.00283776	0.0105667	0.00563795	APOE/CLU/PRNP	3
BP	GO:0010639	negative regulation of organelle organization	10/185	356/18800	0.00283929	0.0105667	0.00563795	PRKN/SNCA/CLU/PINK1/BRCA1/MAPT/SLC25A4/DUSP1/LRRK2/CHEK1	10
BP	GO:1903670	regulation of sprouting angiogenesis	4/185	60/18800	0.00288096	0.0107118	0.00571537	GHRL/GLUL/KLF2/FGF2	4
BP	GO:0001667	ameboidal-type cell migration	12/185	480/18800	0.00291307	0.0108211	0.00577371	JUN/HSPB1/IFNG/APOE/AGT/APOA1/MMP9/TIMP1/GLUL/IL4/TACR1/FGF2	12
BP	GO:0016032	viral process	11/185	418/18800	0.00293234	0.0108826	0.00580649	CRP/CXCL8/JUN/PRKN/APOE/CAV1/AGTR1/STAT1/CCL3/ZFP36/LTF	11
BP	GO:0010952	positive regulation of peptidase activity	7/185	192/18800	0.00296385	0.0109893	0.00586345	SNCA/CAV1/PINK1/MAPT/HSPD1/S100A8/CASP2	7
BP	GO:0010948	negative regulation of cell cycle process	9/185	301/18800	0.00303083	0.0112273	0.00599041	MDM2/CDKN1A/BRCA1/DUSP1/ATR/FANCD2/CHEK1/CASP2/E2F1	9
BP	GO:1903038	negative regulation of leukocyte cell-cell adhesion	6/185	144/18800	0.00304304	0.0112621	0.00600896	PDE5A/ARG2/ASS1/PRNP/IL4/IDO1	6
BP	GO:0032387	negative regulation of intracellular transport	4/185	61/18800	0.00305977	0.0113031	0.00603084	ADIPOQ/CD36/CRYAB/LRRK2	4
BP	GO:0051055	negative regulation of lipid biosynthetic process	4/185	61/18800	0.00305977	0.0113031	0.00603084	APOE/ACADL/BRCA1/AKR1C3	4
BP	GO:1903320	regulation of protein modification by small protein conjugation or removal	8/185	246/18800	0.00308009	0.0113676	0.00606528	PRKN/HSP90AA1/CAV1/PINK1/BRCA1/EGR1/LRRK2/PRKCG	8
BP	GO:0009310	amine catabolic process	3/185	30/18800	0.00313044	0.0114792	0.00612483	MAOA/MAOB/IDO1	3
BP	GO:0044819	mitotic G1/S transition checkpoint signaling	3/185	30/18800	0.00313044	0.0114792	0.00612483	MDM2/CDKN1A/CASP2	3
BP	GO:0045671	negative regulation of osteoclast differentiation	3/185	30/18800	0.00313044	0.0114792	0.00612483	CCL3/IL4/LTF	3
BP	GO:0060142	regulation of syncytium formation by plasma membrane fusion	3/185	30/18800	0.00313044	0.0114792	0.00612483	IL4/TREM2/GDF15	3
BP	GO:0070198	protein localization to chromosome, telomeric region	3/185	30/18800	0.00313044	0.0114792	0.00612483	BRCA2/TERT/ATR	3
BP	GO:0086011	membrane repolarization during action potential	3/185	30/18800	0.00313044	0.0114792	0.00612483	CAV1/KCNH2/KCNE2	3
BP	GO:1990776	response to angiotensin	3/185	30/18800	0.00313044	0.0114792	0.00612483	CAV1/AGT/AGTR1	3
BP	GO:0006626	protein targeting to mitochondrion	5/185	101/18800	0.0032321	0.0118195	0.00630639	PRKN/HSP90AA1/PINK1/HSPD1/LRRK2	5
BP	GO:0032963	collagen metabolic process	5/185	101/18800	0.0032321	0.0118195	0.00630639	MMP9/MMP1/F2/MMP3/UCN	5
BP	GO:0070167	regulation of biomineral tissue development	5/185	101/18800	0.0032321	0.0118195	0.00630639	ADRB2/BMP6/CFTR/CCL3/LTF	5
BP	GO:0022617	extracellular matrix disassembly	4/185	62/18800	0.00324602	0.0118595	0.00632775	MMP9/MMP1/PLG/MMP3	4
BP	GO:0006814	sodium ion transport	8/185	249/18800	0.00331545	0.0121021	0.00645719	NOS1/SLC6A4/TRPM2/ADRB2/SNTA1/GLRX/SGK1/DMD	8
BP	GO:0042742	defense response to bacterium	10/185	364/18800	0.00332553	0.0121279	0.00647092	CRP/CD36/SERPINE1/ARG2/TLR2/LPO/S100A8/F2/TREM2/LTF	10
BP	GO:0099003	vesicle-mediated transport in synapse	7/185	197/18800	0.00341617	0.0124467	0.00664104	SNCA/PRKCB/CNR1/LRRK2/SNAP25/PRKCG/SLC2A4	7
BP	GO:0051965	positive regulation of synapse assembly	4/185	63/18800	0.00343985	0.0124467	0.00664104	BDNF/GHRL/OXTR/AGRN	4
BP	GO:0002230	positive regulation of defense response to virus by host	3/185	31/18800	0.00344098	0.0124467	0.00664104	HSP90AA1/STAT1/IL4	3
BP	GO:0010039	response to iron ion	3/185	31/18800	0.00344098	0.0124467	0.00664104	SNCA/CYP1A1/BMP6	3
BP	GO:0034390	smooth muscle cell apoptotic process	3/185	31/18800	0.00344098	0.0124467	0.00664104	IFNG/CDKN2A/DNMT1	3
BP	GO:0034391	regulation of smooth muscle cell apoptotic process	3/185	31/18800	0.00344098	0.0124467	0.00664104	IFNG/CDKN2A/DNMT1	3
BP	GO:0034694	response to prostaglandin	3/185	31/18800	0.00344098	0.0124467	0.00664104	PRKAA2/APOB/AKR1C3	3
BP	GO:0035066	positive regulation of histone acetylation	3/185	31/18800	0.00344098	0.0124467	0.00664104	NOS1/MAPK3/BRCA1	3
BP	GO:0045987	positive regulation of smooth muscle contraction	3/185	31/18800	0.00344098	0.0124467	0.00664104	GHRL/OXTR/TACR1	3
BP	GO:0009150	purine ribonucleotide metabolic process	10/185	366/18800	0.00345689	0.0124929	0.00666571	IFNG/SNCA/PRKAA2/PINK1/PDE5A/RORA/LRRK2/IL4/ADCY5/TREM2	10
BP	GO:0032872	regulation of stress-activated MAPK cascade	7/185	198/18800	0.00351263	0.0126738	0.00676219	PRKN/MAPK3/PINK1/NOX1/DUSP1/DUSP19/TREM2	7
BP	GO:0110149	regulation of biomineralization	5/185	103/18800	0.00351644	0.0126738	0.00676219	ADRB2/BMP6/CFTR/CCL3/LTF	5
BP	GO:1901796	regulation of signal transduction by p53 class mediator	5/185	103/18800	0.00351644	0.0126738	0.00676219	PRKN/MDM2/SGK1/ATR/CHEK1	5
BP	GO:0007200	phospholipase C-activating G protein-coupled receptor signaling pathway	5/185	104/18800	0.00366515	0.0131978	0.00704182	AGT/AGTR1/VIP/F2/TACR1	5
BP	GO:0016570	histone modification	12/185	494/18800	0.00366877	0.013199	0.00704243	NOS1/SNCA/MAPK3/PRKAA2/PINK1/BRCA1/PRKCB/BRCA2/LRRK2/CHEK1/DNMT1/UCN	12
BP	GO:0006909	phagocytosis	9/185	310/18800	0.00367921	0.0132246	0.00705611	CRP/IFNG/ADIPOQ/CD36/APOA1/TLR2/PRKCG/TREM2/MSR1	9
BP	GO:0001516	prostaglandin biosynthetic process	3/185	32/18800	0.00376973	0.0134412	0.00717167	PTGS1/AKR1C3/PTGIS	3
BP	GO:0002828	regulation of type 2 immune response	3/185	32/18800	0.00376973	0.0134412	0.00717167	ARG2/IL4/IDO1	3
BP	GO:0010644	cell communication by electrical coupling	3/185	32/18800	0.00376973	0.0134412	0.00717167	RYR2/CASQ2/CAV1	3
BP	GO:0032770	positive regulation of monooxygenase activity	3/185	32/18800	0.00376973	0.0134412	0.00717167	IFNG/APOE/TERT	3
BP	GO:0033028	myeloid cell apoptotic process	3/185	32/18800	0.00376973	0.0134412	0.00717167	ADIPOQ/EPO/CDKN2A	3
BP	GO:0036297	interstrand cross-link repair	3/185	32/18800	0.00376973	0.0134412	0.00717167	ATR/FANCD2/RAD51	3
BP	GO:0046457	prostanoid biosynthetic process	3/185	32/18800	0.00376973	0.0134412	0.00717167	PTGS1/AKR1C3/PTGIS	3
BP	GO:0051385	response to mineralocorticoid	3/185	32/18800	0.00376973	0.0134412	0.00717167	MAOB/FOS/SGK1	3
BP	GO:0090183	regulation of kidney development	3/185	32/18800	0.00376973	0.0134412	0.00717167	ADIPOQ/AGT/STAT1	3
BP	GO:0070302	regulation of stress-activated protein kinase signaling cascade	7/185	201/18800	0.00381448	0.0135781	0.00724473	PRKN/MAPK3/PINK1/NOX1/DUSP1/DUSP19/TREM2	7
BP	GO:0045833	negative regulation of lipid metabolic process	5/185	105/18800	0.00381832	0.0135781	0.00724473	APOE/ACADL/BRCA1/CNR1/AKR1C3	5
BP	GO:0046425	regulation of receptor signaling pathway via JAK-STAT	5/185	105/18800	0.00381832	0.0135781	0.00724473	IFNG/CAV1/AGT/F2/IL4	5
BP	GO:0009165	nucleotide biosynthetic process	8/185	255/18800	0.00382794	0.0135882	0.00725008	NOS1/SNCA/PINK1/IL4/ADCY5/TREM2/PTGIS/IDO1	8
BP	GO:0044843	cell cycle G1/S phase transition	8/185	255/18800	0.00382794	0.0135882	0.00725008	CYP1A1/MDM2/CDKN1A/TERT/CDKN2A/CDKN3/CASP2/E2F1	8
BP	GO:0006749	glutathione metabolic process	4/185	65/18800	0.00385082	0.0136331	0.00727403	GSTM1/GSTA1/GSTM2/GSTA2	4
BP	GO:0007588	excretion	4/185	65/18800	0.00385082	0.0136331	0.00727403	AGT/AGTR1/KCNMA1/TACR1	4
BP	GO:0072577	endothelial cell apoptotic process	4/185	65/18800	0.00385082	0.0136331	0.00727403	SERPINE1/TERT/IL4/AKR1C3	4
BP	GO:0050905	neuromuscular process	6/185	152/18800	0.00396966	0.014039	0.00749063	PRKN/ITPR1/DMD/ADCY5/GSTM2/UCN	6
BP	GO:0030593	neutrophil chemotaxis	5/185	106/18800	0.00397602	0.014039	0.00749063	CXCL8/S100A8/CCL3/CCL11/CXCL1	5
BP	GO:0062207	regulation of pattern recognition receptor signaling pathway	5/185	106/18800	0.00397602	0.014039	0.00749063	CAV1/CD36/TLR2/TREM2/LTF	5
BP	GO:1901293	nucleoside phosphate biosynthetic process	8/185	257/18800	0.00401173	0.0140766	0.00751071	NOS1/SNCA/PINK1/IL4/ADCY5/TREM2/PTGIS/IDO1	8
BP	GO:1901605	alpha-amino acid metabolic process	7/185	203/18800	0.00402641	0.0140766	0.00751071	NOS1/NOX4/ARG2/ASS1/GLUL/GPT/IDO1	7
BP	GO:0010517	regulation of phospholipase activity	4/185	66/18800	0.00406825	0.0140766	0.00751071	SNCA/AGT/AGTR1/FGF2	4
BP	GO:0015909	long-chain fatty acid transport	4/185	66/18800	0.00406825	0.0140766	0.00751071	APOE/SLC25A20/CD36/CPT1B	4
BP	GO:0043489	RNA stabilization	4/185	66/18800	0.00406825	0.0140766	0.00751071	VIP/ZFP36/E2F1/IGF2BP1	4
BP	GO:0050435	amyloid-beta metabolic process	4/185	66/18800	0.00406825	0.0140766	0.00751071	IFNG/APOE/CLU/PRNP	4
BP	GO:0071677	positive regulation of mononuclear cell migration	4/185	66/18800	0.00406825	0.0140766	0.00751071	PLA2G7/SERPINE1/CCL3/IL4	4
BP	GO:1902373	negative regulation of mRNA catabolic process	4/185	66/18800	0.00406825	0.0140766	0.00751071	VIP/ZFP36/E2F1/IGF2BP1	4
BP	GO:0000050	urea cycle	2/185	10/18800	0.0041148	0.0140766	0.00751071	ARG2/ASS1	2
BP	GO:0002138	retinoic acid biosynthetic process	2/185	10/18800	0.0041148	0.0140766	0.00751071	CYP1A1/AKR1C3	2
BP	GO:0008343	adult feeding behavior	2/185	10/18800	0.0041148	0.0140766	0.00751071	NPY/GHRL	2
BP	GO:0014820	tonic smooth muscle contraction	2/185	10/18800	0.0041148	0.0140766	0.00751071	AGT/MYLK	2
BP	GO:0014848	urinary tract smooth muscle contraction	2/185	10/18800	0.0041148	0.0140766	0.00751071	KCNMA1/TACR1	2
BP	GO:0019614	catechol-containing compound catabolic process	2/185	10/18800	0.0041148	0.0140766	0.00751071	MAOA/MAOB	2
BP	GO:0021936	regulation of cerebellar granule cell precursor proliferation	2/185	10/18800	0.0041148	0.0140766	0.00751071	SLC6A4/FGF2	2
BP	GO:0030638	polyketide metabolic process	2/185	10/18800	0.0041148	0.0140766	0.00751071	AKR1C1/AKR1C3	2
BP	GO:0030647	aminoglycoside antibiotic metabolic process	2/185	10/18800	0.0041148	0.0140766	0.00751071	AKR1C1/AKR1C3	2
BP	GO:0042045	epithelial fluid transport	2/185	10/18800	0.0041148	0.0140766	0.00751071	CFTR/ITPR1	2
BP	GO:0042368	vitamin D biosynthetic process	2/185	10/18800	0.0041148	0.0140766	0.00751071	IFNG/CYP3A4	2
BP	GO:0042420	dopamine catabolic process	2/185	10/18800	0.0041148	0.0140766	0.00751071	MAOA/MAOB	2
BP	GO:0042424	catecholamine catabolic process	2/185	10/18800	0.0041148	0.0140766	0.00751071	MAOA/MAOB	2
BP	GO:0044598	doxorubicin metabolic process	2/185	10/18800	0.0041148	0.0140766	0.00751071	AKR1C1/AKR1C3	2
BP	GO:0045348	positive regulation of MHC class II biosynthetic process	2/185	10/18800	0.0041148	0.0140766	0.00751071	IFNG/IL4	2
BP	GO:0070344	regulation of fat cell proliferation	2/185	10/18800	0.0041148	0.0140766	0.00751071	E2F1/TREM2	2
BP	GO:0070472	regulation of uterine smooth muscle contraction	2/185	10/18800	0.0041148	0.0140766	0.00751071	OXTR/TACR1	2
BP	GO:0072203	cell proliferation involved in metanephros development	2/185	10/18800	0.0041148	0.0140766	0.00751071	STAT1/EGR1	2
BP	GO:0097267	omega-hydroxylase P450 pathway	2/185	10/18800	0.0041148	0.0140766	0.00751071	CYP1A1/CYP2C19	2
BP	GO:0098917	retrograde trans-synaptic signaling	2/185	10/18800	0.0041148	0.0140766	0.00751071	NOS1/CNR1	2
BP	GO:1901725	regulation of histone deacetylase activity	2/185	10/18800	0.0041148	0.0140766	0.00751071	PINK1/LRRK2	2
BP	GO:2000048	negative regulation of cell-cell adhesion mediated by cadherin	2/185	10/18800	0.0041148	0.0140766	0.00751071	BMP6/PLG	2
BP	GO:2000169	regulation of peptidyl-cysteine S-nitrosylation	2/185	10/18800	0.0041148	0.0140766	0.00751071	SNTA1/DMD	2
BP	GO:0001893	maternal placenta development	3/185	33/18800	0.00411699	0.0140766	0.00751071	GHRL/JUNB/SPP1	3
BP	GO:0010661	positive regulation of muscle cell apoptotic process	3/185	33/18800	0.00411699	0.0140766	0.00751071	IFNG/AGT/CDKN2A	3
BP	GO:0010765	positive regulation of sodium ion transport	3/185	33/18800	0.00411699	0.0140766	0.00751071	NOS1/GLRX/DMD	3
BP	GO:0046685	response to arsenic-containing substance	3/185	33/18800	0.00411699	0.0140766	0.00751071	CYP1A1/ATF3/ATR	3
BP	GO:0055094	response to lipoprotein particle	3/185	33/18800	0.00411699	0.0140766	0.00751071	APOE/CD36/TREM2	3
BP	GO:1902992	negative regulation of amyloid precursor protein catabolic process	3/185	33/18800	0.00411699	0.0140766	0.00751071	APOE/CLU/PRNP	3
BP	GO:0043281	regulation of cysteine-type endopeptidase activity involved in apoptotic process	7/185	204/18800	0.00413566	0.0141284	0.00753833	SNCA/MMP9/MAPT/HSPD1/CRYAB/S100A8/CASP2	7
BP	GO:1902903	regulation of supramolecular fiber organization	10/185	376/18800	0.00417698	0.0142574	0.00760714	PRKN/APOE/SNCA/CLU/APOA1/MAPT/CRYAB/CCL11/TREM2/TACR1	10
BP	GO:0001678	cellular glucose homeostasis	6/185	154/18800	0.00423079	0.0144287	0.00769857	NOX4/PRKAA2/GHRL/CFTR/ADCY5/TREM2	6
BP	GO:0032024	positive regulation of insulin secretion	4/185	67/18800	0.00429384	0.0146064	0.00779335	TRPM2/GHRL/CFTR/GLUL	4
BP	GO:0051926	negative regulation of calcium ion transport	4/185	67/18800	0.00429384	0.0146064	0.00779335	NOS1/CASQ2/EPO/GSTM2	4
BP	GO:1902305	regulation of sodium ion transmembrane transport	4/185	67/18800	0.00429384	0.0146064	0.00779335	NOS1/SNTA1/GLRX/DMD	4
BP	GO:2000060	positive regulation of ubiquitin-dependent protein catabolic process	5/185	108/18800	0.00430532	0.014633	0.00780754	PRKN/CAV1/CLU/MDM2/LRRK2	5
BP	GO:0044772	mitotic cell cycle phase transition	11/185	440/18800	0.004313	0.0146466	0.00781482	CYP1A1/MDM2/CDKN1A/BRCA1/TERT/DUSP1/CDKN2A/CDKN3/CHEK1/CASP2/E2F1	11
BP	GO:0007189	adenylate cyclase-activating G protein-coupled receptor signaling pathway	6/185	155/18800	0.00436602	0.0148141	0.00790418	ADRB2/VIP/CNR1/ADCY5/UCN2/ADRB3	6
BP	GO:0000423	mitophagy	3/185	34/18800	0.00448307	0.0151341	0.00807494	PRKN/PINK1/SLC25A4	3
BP	GO:0033238	regulation of cellular amine metabolic process	3/185	34/18800	0.00448307	0.0151341	0.00807494	PRKN/MAOB/NPY	3
BP	GO:0046676	negative regulation of insulin secretion	3/185	34/18800	0.00448307	0.0151341	0.00807494	PRKN/HADH/GHRL	3
BP	GO:0086004	regulation of cardiac muscle cell contraction	3/185	34/18800	0.00448307	0.0151341	0.00807494	RYR2/CAV1/ANK2	3
BP	GO:0086019	cell-cell signaling involved in cardiac conduction	3/185	34/18800	0.00448307	0.0151341	0.00807494	RYR2/CASQ2/ANK2	3
BP	GO:2000352	negative regulation of endothelial cell apoptotic process	3/185	34/18800	0.00448307	0.0151341	0.00807494	SERPINE1/TERT/IL4	3
BP	GO:0042130	negative regulation of T cell proliferation	4/185	68/18800	0.00452772	0.0152206	0.00812108	PDE5A/ARG2/PRNP/IDO1	4
BP	GO:0042987	amyloid precursor protein catabolic process	4/185	68/18800	0.00452772	0.0152206	0.00812108	IFNG/APOE/CLU/PRNP	4
BP	GO:0043627	response to estrogen	4/185	68/18800	0.00452772	0.0152206	0.00812108	CAV1/EPO/BRCA1/GHRL	4
BP	GO:0050709	negative regulation of protein secretion	4/185	68/18800	0.00452772	0.0152206	0.00812108	PRKN/APOE/HADH/GHRL	4
BP	GO:0060193	positive regulation of lipase activity	4/185	68/18800	0.00452772	0.0152206	0.00812108	AGT/AGTR1/APOA1/FGF2	4
BP	GO:0007004	telomere maintenance via telomerase	4/185	69/18800	0.00477003	0.0160217	0.0085485	HSP90AA1/MAPK3/TERT/ATR	4
BP	GO:0009259	ribonucleotide metabolic process	10/185	384/18800	0.00483446	0.016213	0.00865057	IFNG/SNCA/PRKAA2/PINK1/PDE5A/RORA/LRRK2/IL4/ADCY5/TREM2	10
BP	GO:0048640	negative regulation of developmental growth	5/185	111/18800	0.0048351	0.016213	0.00865057	SLC6A4/ADRB2/CDKN1A/GDF15/SPP1	5
BP	GO:0007095	mitotic G2 DNA damage checkpoint signaling	3/185	35/18800	0.00486825	0.0162696	0.00868076	CDKN1A/BRCA1/CHEK1	3
BP	GO:0010737	protein kinase A signaling	3/185	35/18800	0.00486825	0.0162696	0.00868076	ADIPOQ/ADRB2/LRRK2	3
BP	GO:0045922	negative regulation of fatty acid metabolic process	3/185	35/18800	0.00486825	0.0162696	0.00868076	ACADL/BRCA1/CNR1	3
BP	GO:0090075	relaxation of muscle	3/185	35/18800	0.00486825	0.0162696	0.00868076	PDE5A/KCNMA1/GSTM2	3
BP	GO:0006606	protein import into nucleus	6/185	159/18800	0.00493904	0.0164379	0.00877059	IFNG/AGT/CD36/CDKN1A/TXNIP/LRRK2	6
BP	GO:0006527	arginine catabolic process	2/185	11/18800	0.00499677	0.0164379	0.00877059	NOS1/ARG2	2
BP	GO:0010739	positive regulation of protein kinase A signaling	2/185	11/18800	0.00499677	0.0164379	0.00877059	ADIPOQ/ADRB2	2
BP	GO:0016102	diterpenoid biosynthetic process	2/185	11/18800	0.00499677	0.0164379	0.00877059	CYP1A1/AKR1C3	2
BP	GO:0032493	response to bacterial lipoprotein	2/185	11/18800	0.00499677	0.0164379	0.00877059	CD36/TLR2	2
BP	GO:0033860	regulation of NAD(P)H oxidase activity	2/185	11/18800	0.00499677	0.0164379	0.00877059	AGT/AGTR1	2
BP	GO:0034115	negative regulation of heterotypic cell-cell adhesion	2/185	11/18800	0.00499677	0.0164379	0.00877059	ADIPOQ/APOA1	2
BP	GO:0040015	negative regulation of multicellular organism growth	2/185	11/18800	0.00499677	0.0164379	0.00877059	ADRB2/GDF15	2
BP	GO:0042447	hormone catabolic process	2/185	11/18800	0.00499677	0.0164379	0.00877059	CYP19A1/SPP1	2
BP	GO:0060315	negative regulation of ryanodine-sensitive calcium-release channel activity	2/185	11/18800	0.00499677	0.0164379	0.00877059	CASQ2/GSTM2	2
BP	GO:0070587	regulation of cell-cell adhesion involved in gastrulation	2/185	11/18800	0.00499677	0.0164379	0.00877059	ADIPOQ/APOA1	2
BP	GO:0072584	caveolin-mediated endocytosis	2/185	11/18800	0.00499677	0.0164379	0.00877059	CAV1/MAPK3	2
BP	GO:0086070	SA node cell to atrial cardiac muscle cell communication	2/185	11/18800	0.00499677	0.0164379	0.00877059	RYR2/ANK2	2
BP	GO:1902950	regulation of dendritic spine maintenance	2/185	11/18800	0.00499677	0.0164379	0.00877059	APOE/PRNP	2
BP	GO:1903961	positive regulation of anion transmembrane transport	2/185	11/18800	0.00499677	0.0164379	0.00877059	AGT/CFTR	2
BP	GO:1903977	positive regulation of glial cell migration	2/185	11/18800	0.00499677	0.0164379	0.00877059	CCL3/TREM2	2
BP	GO:2000253	positive regulation of feeding behavior	2/185	11/18800	0.00499677	0.0164379	0.00877059	NPY/GHRL	2
BP	GO:2000615	regulation of histone H3-K9 acetylation	2/185	11/18800	0.00499677	0.0164379	0.00877059	BRCA1/CHEK1	2
BP	GO:2001225	regulation of chloride transport	2/185	11/18800	0.00499677	0.0164379	0.00877059	CFTR/PRNP	2
BP	GO:0032722	positive regulation of chemokine production	4/185	70/18800	0.00502091	0.0164923	0.00879958	IFNG/ADIPOQ/TLR2/EGR1	4
BP	GO:0009063	cellular amino acid catabolic process	5/185	112/18800	0.00502154	0.0164923	0.00879958	NOS1/ARG2/GLUL/GPT/IDO1	5
BP	GO:0035966	response to topologically incorrect protein	6/185	160/18800	0.00509054	0.016698	0.00890935	HSPB1/PRKN/HSP90AA1/CLU/HSPD1/ATF3	6
BP	GO:0006457	protein folding	7/185	212/18800	0.00509253	0.016698	0.00890935	HSPB1/HSP90AA1/CLU/FKBP5/HSPD1/CRYAB/PDIA2	7
BP	GO:0045786	negative regulation of cell cycle	10/185	387/18800	0.00510103	0.0167121	0.0089169	MDM2/CDKN1A/BRCA1/DUSP1/CDKN2A/ATR/FANCD2/CHEK1/CASP2/E2F1	10
BP	GO:0022904	respiratory electron transport chain	5/185	113/18800	0.00521301	0.0170511	0.00909774	SNCA/PINK1/ETFDH/NDUFV2/NDUFS7	5
BP	GO:0031623	receptor internalization	5/185	113/18800	0.00521301	0.0170511	0.00909774	CXCL8/SNCA/CAV1/CD36/SNAP25	5
BP	GO:0031396	regulation of protein ubiquitination	7/185	213/18800	0.00522293	0.0170695	0.00910759	PRKN/HSP90AA1/CAV1/PINK1/BRCA1/LRRK2/PRKCG	7
BP	GO:0032350	regulation of hormone metabolic process	3/185	36/18800	0.00527282	0.0171874	0.00917046	BMP6/EGR1/AKR1C3	3
BP	GO:0071402	cellular response to lipoprotein particle stimulus	3/185	36/18800	0.00527282	0.0171874	0.00917046	APOE/CD36/TREM2	3
BP	GO:1903146	regulation of autophagy of mitochondrion	3/185	36/18800	0.00527282	0.0171874	0.00917046	PRKN/PINK1/SLC25A4	3
BP	GO:0050766	positive regulation of phagocytosis	4/185	71/18800	0.00528048	0.0171874	0.00917046	IFNG/CD36/APOA1/TREM2	4
BP	GO:0051881	regulation of mitochondrial membrane potential	4/185	71/18800	0.00528048	0.0171874	0.00917046	PRKN/PINK1/MAPT/LRRK2	4
BP	GO:0051962	positive regulation of nervous system development	8/185	270/18800	0.00537809	0.0174908	0.00933237	IFNG/BDNF/MAPT/GHRL/TLR2/OXTR/AGRN/E2F1	8
BP	GO:0030307	positive regulation of cell growth	6/185	163/18800	0.00556552	0.018071	0.00964192	PRKN/BDNF/MAPT/S100A8/F2/UCN	6
BP	GO:0051170	import into nucleus	6/185	163/18800	0.00556552	0.018071	0.00964192	IFNG/AGT/CD36/CDKN1A/TXNIP/LRRK2	6
BP	GO:0006739	NADP metabolic process	3/185	37/18800	0.00569703	0.0184381	0.00983779	FMO1/NOX1/FMO2	3
BP	GO:0008210	estrogen metabolic process	3/185	37/18800	0.00569703	0.0184381	0.00983779	CYP3A4/CYP1A1/CYP19A1	3
BP	GO:0042092	type 2 immune response	3/185	37/18800	0.00569703	0.0184381	0.00983779	ARG2/IL4/IDO1	3
BP	GO:2000279	negative regulation of DNA biosynthetic process	3/185	37/18800	0.00569703	0.0184381	0.00983779	ADIPOQ/CDKN1A/CHEK1	3
BP	GO:0032386	regulation of intracellular transport	9/185	332/18800	0.00572543	0.018515	0.00987882	IFNG/PRKN/ADIPOQ/MAPK3/PINK1/CD36/CRYAB/PRNP/LRRK2	9
BP	GO:0046034	ATP metabolic process	8/185	273/18800	0.00573863	0.0185427	0.00989361	IFNG/SNCA/PRKAA2/PINK1/NDUFV2/NDUFS7/IL4/TREM2	8
BP	GO:0019693	ribose phosphate metabolic process	10/185	394/18800	0.00576799	0.0186132	0.00993121	IFNG/SNCA/PRKAA2/PINK1/PDE5A/RORA/LRRK2/IL4/ADCY5/TREM2	10
BP	GO:0010810	regulation of cell-substrate adhesion	7/185	217/18800	0.00576976	0.0186132	0.00993121	CD36/APOA1/NPY/SERPINE1/CDKN2A/PLG/PLAU	7
BP	GO:0043406	positive regulation of MAP kinase activity	5/185	116/18800	0.00581843	0.0187399	0.00999884	NOX4/PDE5A/LRRK2/DUSP19/FGF2	5
BP	GO:1904892	regulation of receptor signaling pathway via STAT	5/185	116/18800	0.00581843	0.0187399	0.00999884	IFNG/CAV1/AGT/F2/IL4	5
BP	GO:0002024	diet induced thermogenesis	2/185	12/18800	0.00595748	0.0187792	0.0100198	ADRB2/UCP1	2
BP	GO:0002674	negative regulation of acute inflammatory response	2/185	12/18800	0.00595748	0.0187792	0.0100198	NPY/IL4	2
BP	GO:0010269	response to selenium ion	2/185	12/18800	0.00595748	0.0187792	0.0100198	MAOB/APOB	2
BP	GO:0010642	negative regulation of platelet-derived growth factor receptor signaling pathway	2/185	12/18800	0.00595748	0.0187792	0.0100198	SNCA/ADIPOQ	2
BP	GO:0010992	ubiquitin recycling	2/185	12/18800	0.00595748	0.0187792	0.0100198	PRKN/PINK1	2
BP	GO:0019627	urea metabolic process	2/185	12/18800	0.00595748	0.0187792	0.0100198	ARG2/ASS1	2
BP	GO:0030656	regulation of vitamin metabolic process	2/185	12/18800	0.00595748	0.0187792	0.0100198	IFNG/AKR1C3	2
BP	GO:0032490	detection of molecule of bacterial origin	2/185	12/18800	0.00595748	0.0187792	0.0100198	TLR2/TREM2	2
BP	GO:0034370	triglyceride-rich lipoprotein particle remodeling	2/185	12/18800	0.00595748	0.0187792	0.0100198	APOE/APOA1	2
BP	GO:0034372	very-low-density lipoprotein particle remodeling	2/185	12/18800	0.00595748	0.0187792	0.0100198	APOE/APOA1	2
BP	GO:0036295	cellular response to increased oxygen levels	2/185	12/18800	0.00595748	0.0187792	0.0100198	CAV1/NOX1	2
BP	GO:0046322	negative regulation of fatty acid oxidation	2/185	12/18800	0.00595748	0.0187792	0.0100198	ACADL/CNR1	2
BP	GO:0048521	negative regulation of behavior	2/185	12/18800	0.00595748	0.0187792	0.0100198	GHRL/UCN	2
BP	GO:0051001	negative regulation of nitric-oxide synthase activity	2/185	12/18800	0.00595748	0.0187792	0.0100198	CAV1/CNR1	2
BP	GO:0051573	negative regulation of histone H3-K9 methylation	2/185	12/18800	0.00595748	0.0187792	0.0100198	BRCA1/DNMT1	2
BP	GO:0051583	dopamine uptake involved in synaptic transmission	2/185	12/18800	0.00595748	0.0187792	0.0100198	PRKN/SNCA	2
BP	GO:0051934	catecholamine uptake involved in synaptic transmission	2/185	12/18800	0.00595748	0.0187792	0.0100198	PRKN/SNCA	2
BP	GO:0070341	fat cell proliferation	2/185	12/18800	0.00595748	0.0187792	0.0100198	E2F1/TREM2	2
BP	GO:0070586	cell-cell adhesion involved in gastrulation	2/185	12/18800	0.00595748	0.0187792	0.0100198	ADIPOQ/APOA1	2
BP	GO:0071941	nitrogen cycle metabolic process	2/185	12/18800	0.00595748	0.0187792	0.0100198	ARG2/ASS1	2
BP	GO:0098911	regulation of ventricular cardiac muscle cell action potential	2/185	12/18800	0.00595748	0.0187792	0.0100198	RYR2/CAV1	2
BP	GO:0099550	trans-synaptic signaling, modulating synaptic transmission	2/185	12/18800	0.00595748	0.0187792	0.0100198	CNR1/PLG	2
BP	GO:0140052	cellular response to oxidised low-density lipoprotein particle stimulus	2/185	12/18800	0.00595748	0.0187792	0.0100198	CD36/TREM2	2
BP	GO:0150065	regulation of deacetylase activity	2/185	12/18800	0.00595748	0.0187792	0.0100198	PINK1/LRRK2	2
BP	GO:1900272	negative regulation of long-term synaptic potentiation	2/185	12/18800	0.00595748	0.0187792	0.0100198	APOE/PRNP	2
BP	GO:1904321	response to forskolin	2/185	12/18800	0.00595748	0.0187792	0.0100198	CFTR/ADCY5	2
BP	GO:1904322	cellular response to forskolin	2/185	12/18800	0.00595748	0.0187792	0.0100198	CFTR/ADCY5	2
BP	GO:0042752	regulation of circadian rhythm	5/185	117/18800	0.00603079	0.0189953	0.0101351	MAPK10/PRKAA2/GHRL/RORA/PRKCG	5
BP	GO:0006305	DNA alkylation	4/185	74/18800	0.00611273	0.0191779	0.0102325	CYP1A1/FOS/BRCA1/DNMT1	4
BP	GO:0006306	DNA methylation	4/185	74/18800	0.00611273	0.0191779	0.0102325	CYP1A1/FOS/BRCA1/DNMT1	4
BP	GO:0046470	phosphatidylcholine metabolic process	4/185	74/18800	0.00611273	0.0191779	0.0102325	PON1/PLA2G7/APOA1/CHAT	4
BP	GO:0050688	regulation of defense response to virus	4/185	74/18800	0.00611273	0.0191779	0.0102325	HSP90AA1/STAT1/MICB/IL4	4
BP	GO:0061515	myeloid cell development	4/185	74/18800	0.00611273	0.0191779	0.0102325	EPO/TLR2/KLF2/LTF	4
BP	GO:0033260	nuclear DNA replication	3/185	38/18800	0.00614114	0.0192217	0.0102559	BRCA2/PCNA/RAD51	3
BP	GO:0046329	negative regulation of JNK cascade	3/185	38/18800	0.00614114	0.0192217	0.0102559	PRKN/PINK1/DUSP19	3
BP	GO:0048246	macrophage chemotaxis	3/185	38/18800	0.00614114	0.0192217	0.0102559	MAPK3/CCL3/CYP19A1	3
BP	GO:0016573	histone acetylation	6/185	167/18800	0.00624827	0.0194969	0.0104027	NOS1/SNCA/MAPK3/BRCA1/BRCA2/CHEK1	6
BP	GO:0060538	skeletal muscle organ development	6/185	167/18800	0.00624827	0.0194969	0.0104027	CAV1/FOS/ATF3/EGR1/ASS1/DMD	6
BP	GO:0098659	inorganic cation import across plasma membrane	5/185	118/18800	0.00624856	0.0194969	0.0104027	IFNG/TRPM2/KCNH2/PRNP/KCNE2	5
BP	GO:0099587	inorganic ion import across plasma membrane	5/185	118/18800	0.00624856	0.0194969	0.0104027	IFNG/TRPM2/KCNH2/PRNP/KCNE2	5
BP	GO:0006278	RNA-templated DNA biosynthetic process	4/185	75/18800	0.00640841	0.0199645	0.0106522	HSP90AA1/MAPK3/TERT/ATR	4
BP	GO:0051865	protein autoubiquitination	4/185	75/18800	0.00640841	0.0199645	0.0106522	PRKN/MDM2/BRCA1/LRRK2	4
BP	GO:0009187	cyclic nucleotide metabolic process	3/185	39/18800	0.00660536	0.0205016	0.0109388	PDE5A/RORA/ADCY5	3
BP	GO:0071470	cellular response to osmotic stress	3/185	39/18800	0.00660536	0.0205016	0.0109388	EPO/MYLK/SLC2A4	3
BP	GO:0090278	negative regulation of peptide hormone secretion	3/185	39/18800	0.00660536	0.0205016	0.0109388	PRKN/HADH/GHRL	3
BP	GO:1901031	regulation of response to reactive oxygen species	3/185	39/18800	0.00660536	0.0205016	0.0109388	PINK1/CD36/LRRK2	3
BP	GO:0048639	positive regulation of developmental growth	6/185	169/18800	0.00661162	0.0205016	0.0109388	PRKN/BDNF/MAPT/GHRL/AGRN/FGF2	6
BP	GO:1902904	negative regulation of supramolecular fiber organization	6/185	169/18800	0.00661162	0.0205016	0.0109388	PRKN/APOE/SNCA/CLU/CRYAB/TREM2	6
BP	GO:0001937	negative regulation of endothelial cell proliferation	4/185	76/18800	0.00671344	0.0208012	0.0110987	APOE/CAV1/GHRL/STAT1	4
BP	GO:0033157	regulation of intracellular protein transport	7/185	224/18800	0.00682841	0.0211411	0.01128	IFNG/PRKN/ADIPOQ/PINK1/CD36/PRNP/LRRK2	7
BP	GO:0007041	lysosomal transport	5/185	121/18800	0.00693495	0.0212626	0.0113448	PRKN/CLU/ADRB2/PINK1/LRRK2	5
BP	GO:0030282	bone mineralization	5/185	121/18800	0.00693495	0.0212626	0.0113448	ADRB2/BMP6/LOX/CCL3/LTF	5
BP	GO:0031398	positive regulation of protein ubiquitination	5/185	121/18800	0.00693495	0.0212626	0.0113448	PRKN/CAV1/PINK1/BRCA1/LRRK2	5
BP	GO:0051101	regulation of DNA binding	5/185	121/18800	0.00693495	0.0212626	0.0113448	JUN/IFNG/PRKN/MMP9/E2F1	5
BP	GO:0001833	inner cell mass cell proliferation	2/185	13/18800	0.00699532	0.0212626	0.0113448	BRCA2/CHEK1	2
BP	GO:0005513	detection of calcium ion	2/185	13/18800	0.00699532	0.0212626	0.0113448	RYR2/CASQ2	2
BP	GO:0009437	carnitine metabolic process	2/185	13/18800	0.00699532	0.0212626	0.0113448	ACADL/CPT1B	2
BP	GO:0010623	programmed cell death involved in cell development	2/185	13/18800	0.00699532	0.0212626	0.0113448	CASP2/FGF2	2
BP	GO:0010745	negative regulation of macrophage derived foam cell differentiation	2/185	13/18800	0.00699532	0.0212626	0.0113448	CRP/ADIPOQ	2
BP	GO:0019336	phenol-containing compound catabolic process	2/185	13/18800	0.00699532	0.0212626	0.0113448	MAOA/MAOB	2
BP	GO:0033700	phospholipid efflux	2/185	13/18800	0.00699532	0.0212626	0.0113448	APOE/APOA1	2
BP	GO:0034616	response to laminar fluid shear stress	2/185	13/18800	0.00699532	0.0212626	0.0113448	ASS1/KLF2	2
BP	GO:0035815	positive regulation of renal sodium excretion	2/185	13/18800	0.00699532	0.0212626	0.0113448	AGT/TACR1	2
BP	GO:0036005	response to macrophage colony-stimulating factor	2/185	13/18800	0.00699532	0.0212626	0.0113448	TLR2/TREM2	2
BP	GO:0036006	cellular response to macrophage colony-stimulating factor stimulus	2/185	13/18800	0.00699532	0.0212626	0.0113448	TLR2/TREM2	2
BP	GO:0042362	fat-soluble vitamin biosynthetic process	2/185	13/18800	0.00699532	0.0212626	0.0113448	IFNG/CYP3A4	2
BP	GO:0042363	fat-soluble vitamin catabolic process	2/185	13/18800	0.00699532	0.0212626	0.0113448	CYP3A4/CYP24A1	2
BP	GO:0043970	histone H3-K9 acetylation	2/185	13/18800	0.00699532	0.0212626	0.0113448	BRCA1/CHEK1	2
BP	GO:0051280	negative regulation of release of sequestered calcium ion into cytosol	2/185	13/18800	0.00699532	0.0212626	0.0113448	CASQ2/GSTM2	2
BP	GO:0060100	positive regulation of phagocytosis, engulfment	2/185	13/18800	0.00699532	0.0212626	0.0113448	CD36/TREM2	2
BP	GO:0071287	cellular response to manganese ion	2/185	13/18800	0.00699532	0.0212626	0.0113448	PRKN/LRRK2	2
BP	GO:1903599	positive regulation of autophagy of mitochondrion	2/185	13/18800	0.00699532	0.0212626	0.0113448	PRKN/SLC25A4	2
BP	GO:1904925	positive regulation of autophagy of mitochondrion in response to mitochondrial depolarization	2/185	13/18800	0.00699532	0.0212626	0.0113448	PRKN/PINK1	2
BP	GO:1905155	positive regulation of membrane invagination	2/185	13/18800	0.00699532	0.0212626	0.0113448	CD36/TREM2	2
BP	GO:0045913	positive regulation of carbohydrate metabolic process	4/185	77/18800	0.00702793	0.0213293	0.0113804	IFNG/SNCA/PRKAA2/GPT	4
BP	GO:0070972	protein localization to endoplasmic reticulum	4/185	77/18800	0.00702793	0.0213293	0.0113804	RYR2/ANK2/LRRK2/PDIA2	4
BP	GO:1902105	regulation of leukocyte differentiation	8/185	283/18800	0.00707479	0.0214199	0.0114287	IFNG/ADIPOQ/FOS/CCL3/FANCD2/IL4/TREM2/LTF	8
BP	GO:0002792	negative regulation of peptide secretion	3/185	40/18800	0.00708994	0.0214199	0.0114287	PRKN/HADH/GHRL	3
BP	GO:0051281	positive regulation of release of sequestered calcium ion into cytosol	3/185	40/18800	0.00708994	0.0214199	0.0114287	SNCA/F2/GSTM2	3
BP	GO:0072210	metanephric nephron development	3/185	40/18800	0.00708994	0.0214199	0.0114287	ADIPOQ/STAT1/EGR1	3
BP	GO:1903115	regulation of actin filament-based movement	3/185	40/18800	0.00708994	0.0214199	0.0114287	RYR2/CAV1/ANK2	3
BP	GO:1903524	positive regulation of blood circulation	3/185	40/18800	0.00708994	0.0214199	0.0114287	RYR2/GHRL/UCN	3
BP	GO:0048588	developmental cell growth	7/185	227/18800	0.00732381	0.0221097	0.0117968	PRKN/BDNF/APOE/HSP90AA1/AGT/MAPT/SPP1	7
BP	GO:0009064	glutamine family amino acid metabolic process	4/185	78/18800	0.007352	0.022128	0.0118066	NOS1/ARG2/ASS1/GLUL	4
BP	GO:0031279	regulation of cyclase activity	4/185	78/18800	0.007352	0.022128	0.0118066	NOS1/MAPK3/ADRB2/ADRB3	4
BP	GO:1902369	negative regulation of RNA catabolic process	4/185	78/18800	0.007352	0.022128	0.0118066	VIP/ZFP36/E2F1/IGF2BP1	4
BP	GO:1903533	regulation of protein targeting	4/185	78/18800	0.007352	0.022128	0.0118066	PRKN/PINK1/PRNP/LRRK2	4
BP	GO:0010469	regulation of signaling receptor activity	6/185	173/18800	0.007384	0.0221742	0.0118312	IFNG/ADRB2/PINK1/SERPINE1/PLAU/ADH7	6
BP	GO:0018393	internal peptidyl-lysine acetylation	6/185	173/18800	0.007384	0.0221742	0.0118312	NOS1/SNCA/MAPK3/BRCA1/BRCA2/CHEK1	6
BP	GO:0051650	establishment of vesicle localization	6/185	173/18800	0.007384	0.0221742	0.0118312	IFNG/PRKN/SNCA/PINK1/LRRK2/SLC2A4	6
BP	GO:0042129	regulation of T cell proliferation	6/185	174/18800	0.00758687	0.0227567	0.012142	PDE5A/EPO/ARG2/PRNP/IL4/IDO1	6
BP	GO:0050892	intestinal absorption	3/185	41/18800	0.00759507	0.0227567	0.012142	CD36/APOA1/AKR1C1	3
BP	GO:0071548	response to dexamethasone	3/185	41/18800	0.00759507	0.0227567	0.012142	EPO/PCNA/ASS1	3
BP	GO:0014068	positive regulation of phosphatidylinositol 3-kinase signaling	4/185	79/18800	0.00768579	0.0229769	0.0122595	AGT/F2/TREM2/FGF2	4
BP	GO:0048145	regulation of fibroblast proliferation	4/185	79/18800	0.00768579	0.0229769	0.0122595	JUN/AGT/CDKN1A/E2F1	4
BP	GO:0061844	antimicrobial humoral immune response mediated by antimicrobial peptide	4/185	79/18800	0.00768579	0.0229769	0.0122595	CXCL8/F2/CXCL1/LTF	4
BP	GO:0007254	JNK cascade	6/185	175/18800	0.00779373	0.0232822	0.0124224	PRKN/MAPK10/PINK1/NOX1/LRRK2/DUSP19	6
BP	GO:0043280	positive regulation of cysteine-type endopeptidase activity involved in apoptotic process	5/185	125/18800	0.00792993	0.0236537	0.0126206	SNCA/MAPT/HSPD1/S100A8/CASP2	5
BP	GO:0050868	negative regulation of T cell activation	5/185	125/18800	0.00792993	0.0236537	0.0126206	PDE5A/ARG2/PRNP/IL4/IDO1	5
BP	GO:0002221	pattern recognition receptor signaling pathway	6/185	176/18800	0.00800463	0.0238322	0.0127159	CAV1/CD36/TLR2/HSPD1/TREM2/LTF	6
BP	GO:1902905	positive regulation of supramolecular fiber organization	6/185	176/18800	0.00800463	0.0238322	0.0127159	APOE/CLU/APOA1/MAPT/CCL11/TACR1	6
BP	GO:0097061	dendritic spine organization	4/185	80/18800	0.00802939	0.0238322	0.0127159	APOE/PRNP/LRRK2/TREM2	4
BP	GO:0001976	nervous system process involved in regulation of systemic arterial blood pressure	2/185	14/18800	0.0081087	0.0238322	0.0127159	AGT/TACR1	2
BP	GO:0002864	regulation of acute inflammatory response to antigenic stimulus	2/185	14/18800	0.0081087	0.0238322	0.0127159	NPY/CNR1	2
BP	GO:0014061	regulation of norepinephrine secretion	2/185	14/18800	0.0081087	0.0238322	0.0127159	AGT/OXTR	2
BP	GO:0018158	protein oxidation	2/185	14/18800	0.0081087	0.0238322	0.0127159	APOA1/LOX	2
BP	GO:0032230	positive regulation of synaptic transmission, GABAergic	2/185	14/18800	0.0081087	0.0238322	0.0127159	OXTR/TACR1	2
BP	GO:0032352	positive regulation of hormone metabolic process	2/185	14/18800	0.0081087	0.0238322	0.0127159	BMP6/EGR1	2
BP	GO:0038166	angiotensin-activated signaling pathway	2/185	14/18800	0.0081087	0.0238322	0.0127159	CAV1/AGTR1	2
BP	GO:0042136	neurotransmitter biosynthetic process	2/185	14/18800	0.0081087	0.0238322	0.0127159	NOS1/CHAT	2
BP	GO:0043922	negative regulation by host of viral transcription	2/185	14/18800	0.0081087	0.0238322	0.0127159	JUN/CCL3	2
BP	GO:0048243	norepinephrine secretion	2/185	14/18800	0.0081087	0.0238322	0.0127159	AGT/OXTR	2
BP	GO:1902969	mitotic DNA replication	2/185	14/18800	0.0081087	0.0238322	0.0127159	BRCA2/RAD51	2
BP	GO:1904923	regulation of autophagy of mitochondrion in response to mitochondrial depolarization	2/185	14/18800	0.0081087	0.0238322	0.0127159	PRKN/PINK1	2
BP	GO:2001140	positive regulation of phospholipid transport	2/185	14/18800	0.0081087	0.0238322	0.0127159	APOE/APOA1	2
BP	GO:0030501	positive regulation of bone mineralization	3/185	42/18800	0.00812095	0.0238322	0.0127159	ADRB2/BMP6/LTF	3
BP	GO:0030574	collagen catabolic process	3/185	42/18800	0.00812095	0.0238322	0.0127159	MMP9/MMP1/MMP3	3
BP	GO:0031952	regulation of protein autophosphorylation	3/185	42/18800	0.00812095	0.0238322	0.0127159	JUN/ADIPOQ/CAV1	3
BP	GO:0051602	response to electrical stimulus	3/185	42/18800	0.00812095	0.0238322	0.0127159	EPO/GHRL/TACR1	3
BP	GO:0055090	acylglycerol homeostasis	3/185	42/18800	0.00812095	0.0238322	0.0127159	APOE/APOA1/RORA	3
BP	GO:0070328	triglyceride homeostasis	3/185	42/18800	0.00812095	0.0238322	0.0127159	APOE/APOA1/RORA	3
BP	GO:0035725	sodium ion transmembrane transport	6/185	177/18800	0.00821961	0.024104	0.0128609	NOS1/SLC6A4/TRPM2/SNTA1/GLRX/DMD	6
BP	GO:0010660	regulation of muscle cell apoptotic process	4/185	81/18800	0.00838293	0.024529	0.0130876	IFNG/AGT/CDKN2A/DNMT1	4
BP	GO:0030500	regulation of bone mineralization	4/185	81/18800	0.00838293	0.024529	0.0130876	ADRB2/BMP6/CCL3/LTF	4
BP	GO:0048144	fibroblast proliferation	4/185	81/18800	0.00838293	0.024529	0.0130876	JUN/AGT/CDKN1A/E2F1	4
BP	GO:0060759	regulation of response to cytokine stimulus	6/185	178/18800	0.00843872	0.0246741	0.0131651	PRKN/ADIPOQ/CAV1/APOA1/TLR2/TREM2	6
BP	GO:0045930	negative regulation of mitotic cell cycle	7/185	234/18800	0.00858287	0.025059	0.0133704	MDM2/CDKN1A/BRCA1/DUSP1/FANCD2/CHEK1/CASP2	7
BP	GO:0060560	developmental growth involved in morphogenesis	7/185	234/18800	0.00858287	0.025059	0.0133704	PRKN/BDNF/APOE/HSP90AA1/MAPT/CCL11/SPP1	7
BP	GO:0008361	regulation of cell size	6/185	179/18800	0.00866198	0.0251964	0.0134438	BDNF/APOE/MAPT/KCNMA1/SPP1/UCN	6
BP	GO:0007528	neuromuscular junction development	3/185	43/18800	0.00866777	0.0251964	0.0134438	SNTA1/LRRK2/AGRN	3
BP	GO:0031063	regulation of histone deacetylation	3/185	43/18800	0.00866777	0.0251964	0.0134438	PINK1/LRRK2/UCN	3
BP	GO:0032691	negative regulation of interleukin-1 beta production	3/185	43/18800	0.00866777	0.0251964	0.0134438	APOA1/GHRL/TREM2	3
BP	GO:0044786	cell cycle DNA replication	3/185	43/18800	0.00866777	0.0251964	0.0134438	BRCA2/PCNA/RAD51	3
BP	GO:0090317	negative regulation of intracellular protein transport	3/185	43/18800	0.00866777	0.0251964	0.0134438	ADIPOQ/CD36/LRRK2	3
BP	GO:1990266	neutrophil migration	5/185	128/18800	0.00873838	0.02537	0.0135363	CXCL8/S100A8/CCL3/CCL11/CXCL1	5
BP	GO:0009205	purine ribonucleoside triphosphate metabolic process	4/185	82/18800	0.00874651	0.02537	0.0135363	PINK1/LRRK2/IL4/TREM2	4
BP	GO:1905897	regulation of response to endoplasmic reticulum stress	4/185	82/18800	0.00874651	0.02537	0.0135363	PRKN/CAV1/CLU/LRRK2	4
BP	GO:0007416	synapse assembly	6/185	180/18800	0.00888946	0.0257659	0.0137476	BDNF/SNCA/GHRL/TLR2/OXTR/AGRN	6
BP	GO:0002696	positive regulation of leukocyte activation	10/185	421/18800	0.00900077	0.0260696	0.0139097	IFNG/CAV1/CDKN1A/EPO/HSPD1/CCL3/LRRK2/IL4/TREM2/TACR1	10
BP	GO:0001101	response to acid chemical	5/185	129/18800	0.00902007	0.0261066	0.0139294	PCNA/ASS1/SST/KLF2/DNMT1	5
BP	GO:0030641	regulation of cellular pH	4/185	83/18800	0.00912026	0.0263146	0.0140404	MAPK3/NOX1/CFTR/LRRK2	4
BP	GO:0042509	regulation of tyrosine phosphorylation of STAT protein	4/185	83/18800	0.00912026	0.0263146	0.0140404	IFNG/CAV1/EPO/IL4	4
BP	GO:0060395	SMAD protein signal transduction	4/185	83/18800	0.00912026	0.0263146	0.0140404	JUN/FOS/BMP6/GDF15	4
BP	GO:0045444	fat cell differentiation	7/185	237/18800	0.00916859	0.0263146	0.0140404	ADIPOQ/ADRB2/UCP1/RORA/ZFP36/E2F1/SLC2A4	7
BP	GO:0006509	membrane protein ectodomain proteolysis	3/185	44/18800	0.0092357	0.0263146	0.0140404	IFNG/APOE/TIMP1	3
BP	GO:0014009	glial cell proliferation	3/185	44/18800	0.0092357	0.0263146	0.0140404	CLU/E2F1/TREM2	3
BP	GO:0062208	positive regulation of pattern recognition receptor signaling pathway	3/185	44/18800	0.0092357	0.0263146	0.0140404	CAV1/TLR2/LTF	3
BP	GO:1901381	positive regulation of potassium ion transmembrane transport	3/185	44/18800	0.0092357	0.0263146	0.0140404	KCNH2/ANK2/TREM2	3
BP	GO:1902116	negative regulation of organelle assembly	3/185	44/18800	0.0092357	0.0263146	0.0140404	PINK1/BRCA1/LRRK2	3
BP	GO:1903214	regulation of protein targeting to mitochondrion	3/185	44/18800	0.0092357	0.0263146	0.0140404	PRKN/PINK1/LRRK2	3
BP	GO:1903573	negative regulation of response to endoplasmic reticulum stress	3/185	44/18800	0.0092357	0.0263146	0.0140404	PRKN/CLU/LRRK2	3
BP	GO:1904752	regulation of vascular associated smooth muscle cell migration	3/185	44/18800	0.0092357	0.0263146	0.0140404	ADIPOQ/AGT/TERT	3
BP	GO:0000722	telomere maintenance via recombination	2/185	15/18800	0.00929604	0.0263146	0.0140404	BRCA2/RAD51	2
BP	GO:0007567	parturition	2/185	15/18800	0.00929604	0.0263146	0.0140404	CYP1A1/OXTR	2
BP	GO:0009111	vitamin catabolic process	2/185	15/18800	0.00929604	0.0263146	0.0140404	CYP3A4/CYP24A1	2
BP	GO:0010649	regulation of cell communication by electrical coupling	2/185	15/18800	0.00929604	0.0263146	0.0140404	CASQ2/CAV1	2
BP	GO:0032488	Cdc42 protein signal transduction	2/185	15/18800	0.00929604	0.0263146	0.0140404	APOE/APOA1	2
BP	GO:0034380	high-density lipoprotein particle assembly	2/185	15/18800	0.00929604	0.0263146	0.0140404	APOE/APOA1	2
BP	GO:0042976	activation of Janus kinase activity	2/185	15/18800	0.00929604	0.0263146	0.0140404	AGT/IL4	2
BP	GO:0045346	regulation of MHC class II biosynthetic process	2/185	15/18800	0.00929604	0.0263146	0.0140404	IFNG/IL4	2
BP	GO:0048291	isotype switching to IgG isotypes	2/185	15/18800	0.00929604	0.0263146	0.0140404	HSPD1/IL4	2
BP	GO:0048311	mitochondrion distribution	2/185	15/18800	0.00929604	0.0263146	0.0140404	MAPT/LRRK2	2
BP	GO:0048712	negative regulation of astrocyte differentiation	2/185	15/18800	0.00929604	0.0263146	0.0140404	F2/TREM2	2
BP	GO:0060099	regulation of phagocytosis, engulfment	2/185	15/18800	0.00929604	0.0263146	0.0140404	CD36/TREM2	2
BP	GO:0060354	negative regulation of cell adhesion molecule production	2/185	15/18800	0.00929604	0.0263146	0.0140404	CXCL8/APOA1	2
BP	GO:0060456	positive regulation of digestive system process	2/185	15/18800	0.00929604	0.0263146	0.0140404	GHRL/TACR1	2
BP	GO:1902570	protein localization to nucleolus	2/185	15/18800	0.00929604	0.0263146	0.0140404	TERT/GLUL	2
BP	GO:1902902	negative regulation of autophagosome assembly	2/185	15/18800	0.00929604	0.0263146	0.0140404	PINK1/LRRK2	2
BP	GO:1905153	regulation of membrane invagination	2/185	15/18800	0.00929604	0.0263146	0.0140404	CD36/TREM2	2
BP	GO:2001028	positive regulation of endothelial cell chemotaxis	2/185	15/18800	0.00929604	0.0263146	0.0140404	HSPB1/FGF2	2
BP	GO:2001138	regulation of phospholipid transport	2/185	15/18800	0.00929604	0.0263146	0.0140404	APOE/APOA1	2
BP	GO:0048565	digestive tract development	5/185	130/18800	0.00930797	0.0263298	0.0140485	CXCL8/CYP1A1/NPY/ASS1/OXTR	5
BP	GO:0010720	positive regulation of cell development	8/185	297/18800	0.00932487	0.0263589	0.014064	IFNG/BDNF/ADIPOQ/PDE5A/APOA1/MAPT/TLR2/E2F1	8
BP	GO:0019646	aerobic electron transport chain	4/185	84/18800	0.00950426	0.0268091	0.0143042	SNCA/PINK1/NDUFV2/NDUFS7	4
BP	GO:0050672	negative regulation of lymphocyte proliferation	4/185	84/18800	0.00950426	0.0268091	0.0143042	PDE5A/ARG2/PRNP/IDO1	4
BP	GO:0051899	membrane depolarization	4/185	84/18800	0.00950426	0.0268091	0.0143042	CAV1/KCNH2/ANK2/LRRK2	4
BP	GO:0048469	cell maturation	6/185	183/18800	0.00959756	0.0270341	0.0144243	EPO/BRCA2/CFTR/LRRK2/AGRN/KLF2	6
BP	GO:1901991	negative regulation of mitotic cell cycle phase transition	6/185	183/18800	0.00959756	0.0270341	0.0144243	MDM2/CDKN1A/BRCA1/DUSP1/CHEK1/CASP2	6
BP	GO:0050767	regulation of neurogenesis	9/185	361/18800	0.00965265	0.0271702	0.0144969	IFNG/BDNF/MAPT/TLR2/F2/CCL11/E2F1/TREM2/SPP1	9
BP	GO:0002861	regulation of inflammatory response to antigenic stimulus	3/185	45/18800	0.00982489	0.0275193	0.0146832	NPY/CNR1/TREM2	3
BP	GO:0007520	myoblast fusion	3/185	45/18800	0.00982489	0.0275193	0.0146832	NOS1/IL4/GDF15	3
BP	GO:0032620	interleukin-17 production	3/185	45/18800	0.00982489	0.0275193	0.0146832	IFNG/ARG2/PRNP	3
BP	GO:0032660	regulation of interleukin-17 production	3/185	45/18800	0.00982489	0.0275193	0.0146832	IFNG/ARG2/PRNP	3
BP	GO:0046427	positive regulation of receptor signaling pathway via JAK-STAT	3/185	45/18800	0.00982489	0.0275193	0.0146832	AGT/F2/IL4	3
BP	GO:1904738	vascular associated smooth muscle cell migration	3/185	45/18800	0.00982489	0.0275193	0.0146832	ADIPOQ/AGT/TERT	3
BP	GO:2000273	positive regulation of signaling receptor activity	3/185	45/18800	0.00982489	0.0275193	0.0146832	IFNG/ADRB2/PINK1	3
BP	GO:0010507	negative regulation of autophagy	4/185	85/18800	0.00989864	0.0276018	0.0147272	SNCA/PINK1/LRRK2/TREM2	4
BP	GO:0010657	muscle cell apoptotic process	4/185	85/18800	0.00989864	0.0276018	0.0147272	IFNG/AGT/CDKN2A/DNMT1	4
BP	GO:0046889	positive regulation of lipid biosynthetic process	4/185	85/18800	0.00989864	0.0276018	0.0147272	IFNG/APOE/APOA1/BMP6	4
BP	GO:2000117	negative regulation of cysteine-type endopeptidase activity	4/185	85/18800	0.00989864	0.0276018	0.0147272	SNCA/MMP9/CRYAB/LTF	4
BP	GO:2000243	positive regulation of reproductive process	4/185	85/18800	0.00989864	0.0276018	0.0147272	PDE5A/VIP/OXTR/TACR1	4
BP	GO:0006638	neutral lipid metabolic process	5/185	132/18800	0.00990267	0.0276018	0.0147272	APOE/SNCA/CAV1/APOA1/APOB	5
BP	GO:1900180	regulation of protein localization to nucleus	5/185	132/18800	0.00990267	0.0276018	0.0147272	IFNG/CD36/TERT/F2/GLUL	5
BP	GO:0099175	regulation of postsynapse organization	4/185	86/18800	0.0103035	0.028699	0.0153126	APOE/GHRL/PRNP/LRRK2	4
BP	GO:0030308	negative regulation of cell growth	6/185	186/18800	0.010345	0.0287947	0.0153636	OSGIN1/AGT/CDKN1A/CDKN2A/CRYAB/SPP1	6
BP	GO:0016485	protein processing	7/185	243/18800	0.0104272	0.0289181	0.0154295	PLA2G7/SERPINE1/PRNP/LRRK2/CASP2/PLAU/BCHE	7
BP	GO:0010939	regulation of necrotic cell death	3/185	46/18800	0.0104355	0.0289181	0.0154295	CAV1/SLC25A4/UCN	3
BP	GO:0001889	liver development	5/185	134/18800	0.010523	0.0289181	0.0154295	PNPT1/JUN/CYP1A1/PCNA/ASS1	5
BP	GO:0014819	regulation of skeletal muscle contraction	2/185	16/18800	0.0105558	0.0289181	0.0154295	DMD/GSTM2	2
BP	GO:0023035	CD40 signaling pathway	2/185	16/18800	0.0105558	0.0289181	0.0154295	FANCD2/TREM2	2
BP	GO:0031649	heat generation	2/185	16/18800	0.0105558	0.0289181	0.0154295	ADRB2/CNR1	2
BP	GO:0034375	high-density lipoprotein particle remodeling	2/185	16/18800	0.0105558	0.0289181	0.0154295	APOE/APOA1	2
BP	GO:0034393	positive regulation of smooth muscle cell apoptotic process	2/185	16/18800	0.0105558	0.0289181	0.0154295	IFNG/CDKN2A	2
BP	GO:0035067	negative regulation of histone acetylation	2/185	16/18800	0.0105558	0.0289181	0.0154295	SNCA/BRCA1	2
BP	GO:0035641	locomotory exploration behavior	2/185	16/18800	0.0105558	0.0289181	0.0154295	APOE/LRRK2	2
BP	GO:0042159	lipoprotein catabolic process	2/185	16/18800	0.0105558	0.0289181	0.0154295	APOE/APOB	2
BP	GO:0043249	erythrocyte maturation	2/185	16/18800	0.0105558	0.0289181	0.0154295	EPO/KLF2	2
BP	GO:0045342	MHC class II biosynthetic process	2/185	16/18800	0.0105558	0.0289181	0.0154295	IFNG/IL4	2
BP	GO:0045986	negative regulation of smooth muscle contraction	2/185	16/18800	0.0105558	0.0289181	0.0154295	ADRB2/KCNMA1	2
BP	GO:0046068	cGMP metabolic process	2/185	16/18800	0.0105558	0.0289181	0.0154295	PDE5A/RORA	2
BP	GO:0048385	regulation of retinoic acid receptor signaling pathway	2/185	16/18800	0.0105558	0.0289181	0.0154295	KLF2/AKR1C3	2
BP	GO:0051044	positive regulation of membrane protein ectodomain proteolysis	2/185	16/18800	0.0105558	0.0289181	0.0154295	IFNG/APOE	2
BP	GO:0072224	metanephric glomerulus development	2/185	16/18800	0.0105558	0.0289181	0.0154295	ADIPOQ/EGR1	2
BP	GO:0098915	membrane repolarization during ventricular cardiac muscle cell action potential	2/185	16/18800	0.0105558	0.0289181	0.0154295	KCNH2/KCNE2	2
BP	GO:1901741	positive regulation of myoblast fusion	2/185	16/18800	0.0105558	0.0289181	0.0154295	IL4/GDF15	2
BP	GO:1903975	regulation of glial cell migration	2/185	16/18800	0.0105558	0.0289181	0.0154295	CCL3/TREM2	2
BP	GO:2000651	positive regulation of sodium ion transmembrane transporter activity	2/185	16/18800	0.0105558	0.0289181	0.0154295	GLRX/DMD	2
BP	GO:2000696	regulation of epithelial cell differentiation involved in kidney development	2/185	16/18800	0.0105558	0.0289181	0.0154295	MMP9/STAT1	2
BP	GO:0001960	negative regulation of cytokine-mediated signaling pathway	4/185	87/18800	0.0107189	0.0292847	0.0156251	ADIPOQ/CAV1/APOA1/TREM2	4
BP	GO:0007260	tyrosine phosphorylation of STAT protein	4/185	87/18800	0.0107189	0.0292847	0.0156251	IFNG/CAV1/EPO/IL4	4
BP	GO:0009144	purine nucleoside triphosphate metabolic process	4/185	87/18800	0.0107189	0.0292847	0.0156251	PINK1/LRRK2/IL4/TREM2	4
BP	GO:0050829	defense response to Gram-negative bacterium	4/185	87/18800	0.0107189	0.0292847	0.0156251	SERPINE1/F2/TREM2/LTF	4
BP	GO:0031099	regeneration	6/185	188/18800	0.0108658	0.0296657	0.0158284	PNPT1/JUN/CDKN1A/PCNA/PLG/SPP1	6
BP	GO:0016236	macroautophagy	8/185	306/18800	0.0110296	0.0300923	0.016056	PRKN/MAPK3/PRKAA2/ADRB2/PINK1/SLC25A4/LRRK2/IL4	8
BP	GO:0002673	regulation of acute inflammatory response	3/185	47/18800	0.0110677	0.0301141	0.0160676	NPY/CNR1/IL4	3
BP	GO:0034198	cellular response to amino acid starvation	3/185	47/18800	0.0110677	0.0301141	0.0160676	MAPK3/CDKN1A/ATF3	3
BP	GO:0090279	regulation of calcium ion import	3/185	47/18800	0.0110677	0.0301141	0.0160676	PRNP/CCL3/UCN	3
BP	GO:0097028	dendritic cell differentiation	3/185	47/18800	0.0110677	0.0301141	0.0160676	TRPM2/IL4/TREM2	3
BP	GO:0071695	anatomical structure maturation	7/185	246/18800	0.0111017	0.0301862	0.0161061	EPO/BRCA2/CFTR/LRRK2/AGRN/KLF2/LTF	7
BP	GO:0051648	vesicle localization	6/185	189/18800	0.011133	0.0302506	0.0161405	IFNG/PRKN/SNCA/PINK1/LRRK2/SLC2A4	6
BP	GO:0030198	extracellular matrix organization	8/185	307/18800	0.0112323	0.0304997	0.0162734	CAV1/AGT/NOX1/MMP9/LOX/MMP1/PLG/MMP3	8
BP	GO:0050867	positive regulation of cell activation	10/185	436/18800	0.0113158	0.0307055	0.0163832	IFNG/CAV1/CDKN1A/EPO/HSPD1/CCL3/LRRK2/IL4/TREM2/TACR1	10
BP	GO:0043062	extracellular structure organization	8/185	308/18800	0.0114378	0.0310155	0.0165486	CAV1/AGT/NOX1/MMP9/LOX/MMP1/PLG/MMP3	8
BP	GO:0032434	regulation of proteasomal ubiquitin-dependent protein catabolic process	5/185	137/18800	0.0115025	0.0311488	0.0166197	PRKN/CAV1/CLU/MDM2/LRRK2	5
BP	GO:0061008	hepaticobiliary system development	5/185	137/18800	0.0115025	0.0311488	0.0166197	PNPT1/JUN/CYP1A1/PCNA/ASS1	5
BP	GO:0009199	ribonucleoside triphosphate metabolic process	4/185	89/18800	0.0115819	0.0313001	0.0167004	PINK1/LRRK2/IL4/TREM2	4
BP	GO:0044070	regulation of anion transport	4/185	89/18800	0.0115819	0.0313001	0.0167004	SNCA/AGT/CFTR/PRNP	4
BP	GO:0106027	neuron projection organization	4/185	89/18800	0.0115819	0.0313001	0.0167004	APOE/PRNP/LRRK2/TREM2	4
BP	GO:0035850	epithelial cell differentiation involved in kidney development	3/185	48/18800	0.0117216	0.0316102	0.0168659	ADIPOQ/MMP9/STAT1	3
BP	GO:0044818	mitotic G2/M transition checkpoint	3/185	48/18800	0.0117216	0.0316102	0.0168659	CDKN1A/BRCA1/CHEK1	3
BP	GO:0045229	external encapsulating structure organization	8/185	310/18800	0.0118571	0.0316102	0.0168659	CAV1/AGT/NOX1/MMP9/LOX/MMP1/PLG/MMP3	8
BP	GO:0001956	positive regulation of neurotransmitter secretion	2/185	17/18800	0.0118864	0.0316102	0.0168659	SNCA/CNR1	2
BP	GO:0002830	positive regulation of type 2 immune response	2/185	17/18800	0.0118864	0.0316102	0.0168659	IL4/IDO1	2
BP	GO:0006577	amino-acid betaine metabolic process	2/185	17/18800	0.0118864	0.0316102	0.0168659	ACADL/CPT1B	2
BP	GO:0006978	DNA damage response, signal transduction by p53 class mediator resulting in transcription of p21 class mediator	2/185	17/18800	0.0118864	0.0316102	0.0168659	CDKN1A/BRCA2	2
BP	GO:0009084	glutamine family amino acid biosynthetic process	2/185	17/18800	0.0118864	0.0316102	0.0168659	ASS1/GLUL	2
BP	GO:0016114	terpenoid biosynthetic process	2/185	17/18800	0.0118864	0.0316102	0.0168659	CYP1A1/AKR1C3	2
BP	GO:0016264	gap junction assembly	2/185	17/18800	0.0118864	0.0316102	0.0168659	CAV1/AGT	2
BP	GO:0033189	response to vitamin A	2/185	17/18800	0.0118864	0.0316102	0.0168659	CYP1A1/EPO	2
BP	GO:0034134	toll-like receptor 2 signaling pathway	2/185	17/18800	0.0118864	0.0316102	0.0168659	TLR2/TREM2	2
BP	GO:0042753	positive regulation of circadian rhythm	2/185	17/18800	0.0118864	0.0316102	0.0168659	GHRL/RORA	2
BP	GO:0045019	negative regulation of nitric oxide biosynthetic process	2/185	17/18800	0.0118864	0.0316102	0.0168659	CAV1/PTGIS	2
BP	GO:0051412	response to corticosterone	2/185	17/18800	0.0118864	0.0316102	0.0168659	MAOB/FOS	2
BP	GO:0051969	regulation of transmission of nerve impulse	2/185	17/18800	0.0118864	0.0316102	0.0168659	AGT/GHRL	2
BP	GO:0055089	fatty acid homeostasis	2/185	17/18800	0.0118864	0.0316102	0.0168659	APOE/PRKAA2	2
BP	GO:0055119	relaxation of cardiac muscle	2/185	17/18800	0.0118864	0.0316102	0.0168659	PDE5A/GSTM2	2
BP	GO:0060457	negative regulation of digestive system process	2/185	17/18800	0.0118864	0.0316102	0.0168659	OXTR/UCN	2
BP	GO:0070200	establishment of protein localization to telomere	2/185	17/18800	0.0118864	0.0316102	0.0168659	BRCA2/TERT	2
BP	GO:0090494	dopamine uptake	2/185	17/18800	0.0118864	0.0316102	0.0168659	PRKN/SNCA	2
BP	GO:1900034	regulation of cellular response to heat	2/185	17/18800	0.0118864	0.0316102	0.0168659	MAPT/ATR	2
BP	GO:1903541	regulation of exosomal secretion	2/185	17/18800	0.0118864	0.0316102	0.0168659	IFNG/PRKN	2
BP	GO:1904406	negative regulation of nitric oxide metabolic process	2/185	17/18800	0.0118864	0.0316102	0.0168659	CAV1/PTGIS	2
BP	GO:0006164	purine nucleotide biosynthetic process	6/185	192/18800	0.0119626	0.0317915	0.0169626	NOS1/SNCA/PINK1/IL4/ADCY5/TREM2	6
BP	GO:0006986	response to unfolded protein	5/185	139/18800	0.012189	0.0323718	0.0172722	HSPB1/PRKN/HSP90AA1/HSPD1/ATF3	5
BP	GO:0002695	negative regulation of leukocyte activation	6/185	193/18800	0.0122485	0.0325082	0.017345	PDE5A/ARG2/CNR1/PRNP/IL4/IDO1	6
BP	GO:0042304	regulation of fatty acid biosynthetic process	3/185	49/18800	0.0123972	0.032794	0.0174975	ACADL/APOA1/BRCA1	3
BP	GO:0120009	intermembrane lipid transfer	3/185	49/18800	0.0123972	0.032794	0.0174975	APOE/APOA1/APOB	3
BP	GO:1904894	positive regulation of receptor signaling pathway via STAT	3/185	49/18800	0.0123972	0.032794	0.0174975	AGT/F2/IL4	3
BP	GO:1990928	response to amino acid starvation	3/185	49/18800	0.0123972	0.032794	0.0174975	MAPK3/CDKN1A/ATF3	3
BP	GO:2000772	regulation of cellular senescence	3/185	49/18800	0.0123972	0.032794	0.0174975	PNPT1/TERT/ARG2	3
BP	GO:0070509	calcium ion import	4/185	91/18800	0.0124884	0.0330132	0.0176145	TRPM2/PRNP/CCL3/UCN	4
BP	GO:0042157	lipoprotein metabolic process	5/185	140/18800	0.0125425	0.0330688	0.0176441	OLR1/APOE/APOA1/APOB/GLUL	5
BP	GO:0072073	kidney epithelium development	5/185	140/18800	0.0125425	0.0330688	0.0176441	ADIPOQ/AGT/ARG2/STAT1/FGF2	5
BP	GO:1903305	regulation of regulated secretory pathway	5/185	140/18800	0.0125425	0.0330688	0.0176441	PRKCB/CNR1/LRRK2/IL4/PRKCG	5
BP	GO:1903322	positive regulation of protein modification by small protein conjugation or removal	5/185	140/18800	0.0125425	0.0330688	0.0176441	PRKN/CAV1/PINK1/BRCA1/LRRK2	5
BP	GO:0051604	protein maturation	8/185	314/18800	0.0127296	0.0335399	0.0178955	PLA2G7/SERPINE1/HSPD1/PRNP/LRRK2/CASP2/PLAU/BCHE	8
BP	GO:0042773	ATP synthesis coupled electron transport	4/185	92/18800	0.0129581	0.0340747	0.0181808	SNCA/PINK1/NDUFV2/NDUFS7	4
BP	GO:0042775	mitochondrial ATP synthesis coupled electron transport	4/185	92/18800	0.0129581	0.0340747	0.0181808	SNCA/PINK1/NDUFV2/NDUFS7	4
BP	GO:0060761	negative regulation of response to cytokine stimulus	4/185	92/18800	0.0129581	0.0340747	0.0181808	ADIPOQ/CAV1/APOA1/TREM2	4
BP	GO:0061178	regulation of insulin secretion involved in cellular response to glucose stimulus	3/185	50/18800	0.0130948	0.0343439	0.0183244	GHRL/CFTR/ADCY5	3
BP	GO:0061647	histone H3-K9 modification	3/185	50/18800	0.0130948	0.0343439	0.0183244	BRCA1/CHEK1/DNMT1	3
BP	GO:1902041	regulation of extrinsic apoptotic signaling pathway via death domain receptors	3/185	50/18800	0.0130948	0.0343439	0.0183244	SERPINE1/BRCA1/ATF3	3
BP	GO:2001238	positive regulation of extrinsic apoptotic signaling pathway	3/185	50/18800	0.0130948	0.0343439	0.0183244	CAV1/AGT/ATF3	3
BP	GO:0055123	digestive system development	5/185	142/18800	0.0132701	0.0346872	0.0185076	CXCL8/CYP1A1/NPY/ASS1/OXTR	5
BP	GO:0002281	macrophage activation involved in immune response	2/185	18/18800	0.0132865	0.0346872	0.0185076	IFNG/TREM2	2
BP	GO:0032026	response to magnesium ion	2/185	18/18800	0.0132865	0.0346872	0.0185076	SNCA/BMP6	2
BP	GO:0042772	DNA damage response, signal transduction resulting in transcription	2/185	18/18800	0.0132865	0.0346872	0.0185076	CDKN1A/BRCA2	2
BP	GO:0050665	hydrogen peroxide biosynthetic process	2/185	18/18800	0.0132865	0.0346872	0.0185076	CYP1A1/MAOB	2
BP	GO:0090493	catecholamine uptake	2/185	18/18800	0.0132865	0.0346872	0.0185076	PRKN/SNCA	2
BP	GO:0150079	negative regulation of neuroinflammatory response	2/185	18/18800	0.0132865	0.0346872	0.0185076	IL4/TREM2	2
BP	GO:0006959	humoral immune response	8/185	317/18800	0.0134142	0.0349712	0.0186591	CRP/CXCL8/IFNG/CLU/F2/TREM2/CXCL1/LTF	8
BP	GO:0002275	myeloid cell activation involved in immune response	4/185	93/18800	0.013439	0.0349712	0.0186591	IFNG/CCL3/IL4/TREM2	4
BP	GO:0006885	regulation of pH	4/185	93/18800	0.013439	0.0349712	0.0186591	MAPK3/NOX1/CFTR/LRRK2	4
BP	GO:0032273	positive regulation of protein polymerization	4/185	93/18800	0.013439	0.0349712	0.0186591	HSP90AA1/PINK1/MAPT/CCL11	4
BP	GO:0060993	kidney morphogenesis	4/185	93/18800	0.013439	0.0349712	0.0186591	AGT/STAT1/LRRK2/FGF2	4
BP	GO:0061351	neural precursor cell proliferation	5/185	143/18800	0.0136444	0.0354595	0.0189197	SLC6A4/RORA/LRRK2/IGF2BP1/FGF2	5
BP	GO:2001056	positive regulation of cysteine-type endopeptidase activity	5/185	143/18800	0.0136444	0.0354595	0.0189197	SNCA/MAPT/HSPD1/S100A8/CASP2	5
BP	GO:0019083	viral transcription	3/185	51/18800	0.0138144	0.035785	0.0190934	JUN/CCL3/ZFP36	3
BP	GO:0032692	negative regulation of interleukin-1 production	3/185	51/18800	0.0138144	0.035785	0.0190934	APOA1/GHRL/TREM2	3
BP	GO:0043268	positive regulation of potassium ion transport	3/185	51/18800	0.0138144	0.035785	0.0190934	KCNH2/ANK2/TREM2	3
BP	GO:0051349	positive regulation of lyase activity	3/185	51/18800	0.0138144	0.035785	0.0190934	NOS1/ADRB2/ADRB3	3
BP	GO:0071622	regulation of granulocyte chemotaxis	3/185	51/18800	0.0138144	0.035785	0.0190934	CXCL8/MAPK3/IL4	3
BP	GO:1903312	negative regulation of mRNA metabolic process	4/185	94/18800	0.0139311	0.0360639	0.0192422	VIP/ZFP36/E2F1/IGF2BP1	4
BP	GO:0030177	positive regulation of Wnt signaling pathway	5/185	144/18800	0.0140258	0.0362854	0.0193604	CAV1/TERT/TLR2/LRRK2/FGF2	5
BP	GO:0051961	negative regulation of nervous system development	5/185	145/18800	0.0144142	0.0372422	0.0198709	TLR2/F2/CCL11/TREM2/SPP1	5
BP	GO:0072006	nephron development	5/185	145/18800	0.0144142	0.0372422	0.0198709	ADIPOQ/AGT/STAT1/EGR1/FGF2	5
BP	GO:0042982	amyloid precursor protein metabolic process	4/185	95/18800	0.0144345	0.0372465	0.0198732	IFNG/APOE/CLU/PRNP	4
BP	GO:0060079	excitatory postsynaptic potential	4/185	95/18800	0.0144345	0.0372465	0.0198732	SNCA/ADRB2/GHRL/LRRK2	4
BP	GO:0006636	unsaturated fatty acid biosynthetic process	3/185	52/18800	0.0145561	0.0374877	0.0200019	PTGS1/AKR1C3/PTGIS	3
BP	GO:0043525	positive regulation of neuron apoptotic process	3/185	52/18800	0.0145561	0.0374877	0.0200019	PRNP/CCL3/CASP2	3
BP	GO:1904036	negative regulation of epithelial cell apoptotic process	3/185	52/18800	0.0145561	0.0374877	0.0200019	SERPINE1/TERT/IL4	3
BP	GO:0061448	connective tissue development	7/185	260/18800	0.0146737	0.0376828	0.0201059	MAPK3/BMP6/GHRL/EGR1/LOX/TIMP1/FGF2	7
BP	GO:0006006	glucose metabolic process	6/185	201/18800	0.0147115	0.0376828	0.0201059	PRKN/ADIPOQ/GHRL/ATF3/RORA/GPT	6
BP	GO:0010544	negative regulation of platelet activation	2/185	19/18800	0.0147544	0.0376828	0.0201059	APOE/F2	2
BP	GO:0016082	synaptic vesicle priming	2/185	19/18800	0.0147544	0.0376828	0.0201059	SNCA/SNAP25	2
BP	GO:0042574	retinal metabolic process	2/185	19/18800	0.0147544	0.0376828	0.0201059	AKR1C1/AKR1C3	2
BP	GO:0048670	regulation of collateral sprouting	2/185	19/18800	0.0147544	0.0376828	0.0201059	BDNF/SPP1	2
BP	GO:0060546	negative regulation of necroptotic process	2/185	19/18800	0.0147544	0.0376828	0.0201059	CAV1/SLC25A4	2
BP	GO:0086014	atrial cardiac muscle cell action potential	2/185	19/18800	0.0147544	0.0376828	0.0201059	RYR2/ANK2	2
BP	GO:0086026	atrial cardiac muscle cell to AV node cell signaling	2/185	19/18800	0.0147544	0.0376828	0.0201059	RYR2/ANK2	2
BP	GO:0086066	atrial cardiac muscle cell to AV node cell communication	2/185	19/18800	0.0147544	0.0376828	0.0201059	RYR2/ANK2	2
BP	GO:0090043	regulation of tubulin deacetylation	2/185	19/18800	0.0147544	0.0376828	0.0201059	PRKAA2/MAPT	2
BP	GO:0098780	response to mitochondrial depolarisation	2/185	19/18800	0.0147544	0.0376828	0.0201059	PRKN/PINK1	2
BP	GO:2000757	negative regulation of peptidyl-lysine acetylation	2/185	19/18800	0.0147544	0.0376828	0.0201059	SNCA/BRCA1	2
BP	GO:0072522	purine-containing compound biosynthetic process	6/185	202/18800	0.0150419	0.0383924	0.0204846	NOS1/SNCA/PINK1/IL4/ADCY5/TREM2	6
BP	GO:0048260	positive regulation of receptor-mediated endocytosis	3/185	53/18800	0.01532	0.0390524	0.0208367	CLU/SERPINE1/IL4	3
BP	GO:1900087	positive regulation of G1/S transition of mitotic cell cycle	3/185	53/18800	0.01532	0.0390524	0.0208367	CYP1A1/MDM2/TERT	3
BP	GO:0060541	respiratory system development	6/185	203/18800	0.0153774	0.0391487	0.0208881	MAPK3/ASS1/LOX/KRAS/KLF2/FGF2	6
BP	GO:0071383	cellular response to steroid hormone stimulus	6/185	203/18800	0.0153774	0.0391487	0.0208881	BRCA1/NR3C2/ASS1/SGK1/ZFP36/AKR1C3	6
BP	GO:0002532	production of molecular mediator involved in inflammatory response	4/185	97/18800	0.0154756	0.0393486	0.0209947	CD36/SERPINE1/F2/TREM2	4
BP	GO:2001237	negative regulation of extrinsic apoptotic signaling pathway	4/185	97/18800	0.0154756	0.0393486	0.0209947	SERPINE1/BRCA1/TERT/IL4	4
BP	GO:0051053	negative regulation of DNA metabolic process	5/185	148/18800	0.0156228	0.0396976	0.021181	ADIPOQ/CDKN1A/BRCA2/ATR/CHEK1	5
BP	GO:0042098	T cell proliferation	6/185	204/18800	0.0157181	0.0399143	0.0212966	PDE5A/EPO/ARG2/PRNP/IL4/IDO1	6
BP	GO:0030522	intracellular receptor signaling pathway	7/185	264/18800	0.0158297	0.0401722	0.0214342	BRCA1/NR3C2/RORA/KLF2/AKR1C3/CYP24A1/PTGIS	7
BP	GO:0022411	cellular component disassembly	10/185	460/18800	0.0159257	0.0403903	0.0215506	PRKN/ADRB2/PINK1/PRKCB/MMP9/SLC25A4/MMP1/PLG/TREM2/MMP3	10
BP	GO:0032479	regulation of type I interferon production	4/185	98/18800	0.0160134	0.0405355	0.021628	HSP90AA1/STAT1/TLR2/HSPD1	4
BP	GO:0032606	type I interferon production	4/185	98/18800	0.0160134	0.0405355	0.021628	HSP90AA1/STAT1/TLR2/HSPD1	4
BP	GO:0044728	DNA methylation or demethylation	4/185	98/18800	0.0160134	0.0405355	0.021628	CYP1A1/FOS/BRCA1/DNMT1	4
BP	GO:0016525	negative regulation of angiogenesis	5/185	149/18800	0.0160402	0.0405648	0.0216437	AGT/SERPINE1/GHRL/STAT1/KLF2	5
BP	GO:0032869	cellular response to insulin stimulus	6/185	205/18800	0.0160639	0.0405648	0.0216437	ADIPOQ/AGT/PRKCB/STAT1/GPT/SLC2A4	6
BP	GO:0045744	negative regulation of G protein-coupled receptor signaling pathway	3/185	54/18800	0.0161062	0.0405648	0.0216437	CXCL8/SNCA/ADRB2	3
BP	GO:0071320	cellular response to cAMP	3/185	54/18800	0.0161062	0.0405648	0.0216437	ADIPOQ/CFTR/ASS1	3
BP	GO:0009110	vitamin biosynthetic process	2/185	20/18800	0.0162889	0.0405648	0.0216437	IFNG/CYP3A4	2
BP	GO:0032616	interleukin-13 production	2/185	20/18800	0.0162889	0.0405648	0.0216437	ARG2/IL4	2
BP	GO:0032656	regulation of interleukin-13 production	2/185	20/18800	0.0162889	0.0405648	0.0216437	ARG2/IL4	2
BP	GO:0035902	response to immobilization stress	2/185	20/18800	0.0162889	0.0405648	0.0216437	CYP1A1/FOS	2
BP	GO:0043651	linoleic acid metabolic process	2/185	20/18800	0.0162889	0.0405648	0.0216437	GSTA1/GSTM2	2
BP	GO:0045821	positive regulation of glycolytic process	2/185	20/18800	0.0162889	0.0405648	0.0216437	IFNG/PRKAA2	2
BP	GO:0060716	labyrinthine layer blood vessel development	2/185	20/18800	0.0162889	0.0405648	0.0216437	PLG/JUNB	2
BP	GO:0062099	negative regulation of programmed necrotic cell death	2/185	20/18800	0.0162889	0.0405648	0.0216437	CAV1/SLC25A4	2
BP	GO:0070233	negative regulation of T cell apoptotic process	2/185	20/18800	0.0162889	0.0405648	0.0216437	ARG2/IDO1	2
BP	GO:0090026	positive regulation of monocyte chemotaxis	2/185	20/18800	0.0162889	0.0405648	0.0216437	PLA2G7/SERPINE1	2
BP	GO:0090201	negative regulation of release of cytochrome c from mitochondria	2/185	20/18800	0.0162889	0.0405648	0.0216437	PRKN/CLU	2
BP	GO:0097623	potassium ion export across plasma membrane	2/185	20/18800	0.0162889	0.0405648	0.0216437	KCNH2/KCNE2	2
BP	GO:1900225	regulation of NLRP3 inflammasome complex assembly	2/185	20/18800	0.0162889	0.0405648	0.0216437	CD36/TREM2	2
BP	GO:1902004	positive regulation of amyloid-beta formation	2/185	20/18800	0.0162889	0.0405648	0.0216437	IFNG/CLU	2
BP	GO:1902236	negative regulation of endoplasmic reticulum stress-induced intrinsic apoptotic signaling pathway	2/185	20/18800	0.0162889	0.0405648	0.0216437	PRKN/LRRK2	2
BP	GO:1903204	negative regulation of oxidative stress-induced neuron death	2/185	20/18800	0.0162889	0.0405648	0.0216437	PRKN/PINK1	2
BP	GO:1903206	negative regulation of hydrogen peroxide-induced cell death	2/185	20/18800	0.0162889	0.0405648	0.0216437	PINK1/LRRK2	2
BP	GO:1903421	regulation of synaptic vesicle recycling	2/185	20/18800	0.0162889	0.0405648	0.0216437	SNCA/LRRK2	2
BP	GO:1903817	negative regulation of voltage-gated potassium channel activity	2/185	20/18800	0.0162889	0.0405648	0.0216437	CAV1/KCNE2	2
BP	GO:1904754	positive regulation of vascular associated smooth muscle cell migration	2/185	20/18800	0.0162889	0.0405648	0.0216437	AGT/TERT	2
BP	GO:1990182	exosomal secretion	2/185	20/18800	0.0162889	0.0405648	0.0216437	IFNG/PRKN	2
BP	GO:2000479	regulation of cAMP-dependent protein kinase activity	2/185	20/18800	0.0162889	0.0405648	0.0216437	ADIPOQ/ADRB2	2
BP	GO:0010675	regulation of cellular carbohydrate metabolic process	5/185	150/18800	0.016465	0.0409526	0.0218506	PRKN/SNCA/ADIPOQ/RORA/GPT	5
BP	GO:0010976	positive regulation of neuron projection development	5/185	150/18800	0.016465	0.0409526	0.0218506	BDNF/APOE/AGT/EPO/CNR1	5
BP	GO:0015908	fatty acid transport	4/185	99/18800	0.0165628	0.0411445	0.021953	APOE/SLC25A20/CD36/CPT1B	4
BP	GO:0045639	positive regulation of myeloid cell differentiation	4/185	99/18800	0.0165628	0.0411445	0.021953	IFNG/FOS/STAT1/TREM2	4
BP	GO:0040013	negative regulation of locomotion	9/185	396/18800	0.0167771	0.0416509	0.0222232	APOE/ADIPOQ/SERPINE1/GHRL/DUSP1/TIMP1/IL4/CYP19A1/FGF2	9
BP	GO:2000181	negative regulation of blood vessel morphogenesis	5/185	151/18800	0.0168973	0.0419142	0.0223637	AGT/SERPINE1/GHRL/STAT1/KLF2	5
BP	GO:0002763	positive regulation of myeloid leukocyte differentiation	3/185	55/18800	0.0169146	0.0419142	0.0223637	IFNG/FOS/TREM2	3
BP	GO:0010518	positive regulation of phospholipase activity	3/185	55/18800	0.0169146	0.0419142	0.0223637	AGT/AGTR1/FGF2	3
BP	GO:0014013	regulation of gliogenesis	4/185	100/18800	0.0171239	0.0424066	0.0226264	TLR2/F2/E2F1/TREM2	4
BP	GO:0006282	regulation of DNA repair	5/185	152/18800	0.017337	0.0428812	0.0228796	BRCA1/PCNA/CHEK1/PRKCG/RAD51	5
BP	GO:1901343	negative regulation of vasculature development	5/185	152/18800	0.017337	0.0428812	0.0228796	AGT/SERPINE1/GHRL/STAT1/KLF2	5
BP	GO:0042158	lipoprotein biosynthetic process	4/185	101/18800	0.0176968	0.0437038	0.0233185	APOE/APOA1/APOB/GLUL	4
BP	GO:0099565	chemical synaptic transmission, postsynaptic	4/185	101/18800	0.0176968	0.0437038	0.0233185	SNCA/ADRB2/GHRL/LRRK2	4
BP	GO:0043903	regulation of biological process involved in symbiotic interaction	3/185	56/18800	0.0177454	0.0437038	0.0233185	CXCL8/CAV1/LTF	3
BP	GO:0050879	multicellular organismal movement	3/185	56/18800	0.0177454	0.0437038	0.0233185	ITPR1/DMD/GSTM2	3
BP	GO:0050881	musculoskeletal movement	3/185	56/18800	0.0177454	0.0437038	0.0233185	ITPR1/DMD/GSTM2	3
BP	GO:0055078	sodium ion homeostasis	3/185	56/18800	0.0177454	0.0437038	0.0233185	AGT/AGTR1/TACR1	3
BP	GO:0001832	blastocyst growth	2/185	21/18800	0.0178883	0.0437038	0.0233185	BRCA2/CHEK1	2
BP	GO:0003085	negative regulation of systemic arterial blood pressure	2/185	21/18800	0.0178883	0.0437038	0.0233185	ADRB2/ADRB3	2
BP	GO:0032727	positive regulation of interferon-alpha production	2/185	21/18800	0.0178883	0.0437038	0.0233185	STAT1/HSPD1	2
BP	GO:0038083	peptidyl-tyrosine autophosphorylation	2/185	21/18800	0.0178883	0.0437038	0.0233185	CAV1/MAPK3	2
BP	GO:0045717	negative regulation of fatty acid biosynthetic process	2/185	21/18800	0.0178883	0.0437038	0.0233185	ACADL/BRCA1	2
BP	GO:0050849	negative regulation of calcium-mediated signaling	2/185	21/18800	0.0178883	0.0437038	0.0233185	PRNP/ITPR1	2
BP	GO:0071498	cellular response to fluid shear stress	2/185	21/18800	0.0178883	0.0437038	0.0233185	ASS1/KLF2	2
BP	GO:0072111	cell proliferation involved in kidney development	2/185	21/18800	0.0178883	0.0437038	0.0233185	STAT1/EGR1	2
BP	GO:0072243	metanephric nephron epithelium development	2/185	21/18800	0.0178883	0.0437038	0.0233185	ADIPOQ/STAT1	2
BP	GO:0090141	positive regulation of mitochondrial fission	2/185	21/18800	0.0178883	0.0437038	0.0233185	PRKN/PINK1	2
BP	GO:0090280	positive regulation of calcium ion import	2/185	21/18800	0.0178883	0.0437038	0.0233185	CCL3/UCN	2
BP	GO:0097734	extracellular exosome biogenesis	2/185	21/18800	0.0178883	0.0437038	0.0233185	IFNG/PRKN	2
BP	GO:1901739	regulation of myoblast fusion	2/185	21/18800	0.0178883	0.0437038	0.0233185	IL4/GDF15	2
BP	GO:2000047	regulation of cell-cell adhesion mediated by cadherin	2/185	21/18800	0.0178883	0.0437038	0.0233185	BMP6/PLG	2
BP	GO:0032677	regulation of interleukin-8 production	4/185	102/18800	0.0182815	0.0445827	0.0237874	CRP/ADIPOQ/SERPINE1/TLR2	4
BP	GO:0035710	CD4-positive, alpha-beta T cell activation	4/185	102/18800	0.0182815	0.0445827	0.0237874	IFNG/ARG2/RORA/IL4	4
BP	GO:1902106	negative regulation of leukocyte differentiation	4/185	102/18800	0.0182815	0.0445827	0.0237874	ADIPOQ/CCL3/IL4/LTF	4
BP	GO:0001894	tissue homeostasis	7/185	272/18800	0.0183333	0.0446819	0.0238404	HSPB1/NOX4/ADRB2/DMD/KRAS/LTF/SPP1	7
BP	GO:0030111	regulation of Wnt signaling pathway	8/185	336/18800	0.0183911	0.0447953	0.0239009	PRKN/APOE/CAV1/TERT/TLR2/EGR1/LRRK2/FGF2	8
BP	GO:0006754	ATP biosynthetic process	3/185	57/18800	0.0185986	0.0451632	0.0240972	PINK1/IL4/TREM2	3
BP	GO:0010803	regulation of tumor necrosis factor-mediated signaling pathway	3/185	57/18800	0.0185986	0.0451632	0.0240972	PRKN/ADIPOQ/APOA1	3
BP	GO:0038066	p38MAPK cascade	3/185	57/18800	0.0185986	0.0451632	0.0240972	DUSP1/ZFP36/TREM2	3
BP	GO:0043388	positive regulation of DNA binding	3/185	57/18800	0.0185986	0.0451632	0.0240972	IFNG/PRKN/MMP9	3
BP	GO:0046456	icosanoid biosynthetic process	3/185	57/18800	0.0185986	0.0451632	0.0240972	PTGS1/AKR1C3/PTGIS	3
BP	GO:0007034	vacuolar transport	5/185	155/18800	0.0187015	0.0453579	0.0242011	PRKN/CLU/ADRB2/PINK1/LRRK2	5
BP	GO:0007519	skeletal muscle tissue development	5/185	155/18800	0.0187015	0.0453579	0.0242011	CAV1/FOS/ATF3/EGR1/DMD	5
BP	GO:0006641	triglyceride metabolic process	4/185	103/18800	0.018878	0.0457029	0.0243851	APOE/CAV1/APOA1/APOB	4
BP	GO:0032637	interleukin-8 production	4/185	103/18800	0.018878	0.0457029	0.0243851	CRP/ADIPOQ/SERPINE1/TLR2	4
BP	GO:1905477	positive regulation of protein localization to membrane	4/185	103/18800	0.018878	0.0457029	0.0243851	IFNG/PRKN/PRNP/TREM2	4
BP	GO:0033619	membrane protein proteolysis	3/185	58/18800	0.0194743	0.0469349	0.0250425	IFNG/APOE/TIMP1	3
BP	GO:0061005	cell differentiation involved in kidney development	3/185	58/18800	0.0194743	0.0469349	0.0250425	ADIPOQ/MMP9/STAT1	3
BP	GO:0010042	response to manganese ion	2/185	22/18800	0.0195513	0.0469349	0.0250425	PRKN/LRRK2	2
BP	GO:0010888	negative regulation of lipid storage	2/185	22/18800	0.0195513	0.0469349	0.0250425	CRP/TREM2	2
BP	GO:0016137	glycoside metabolic process	2/185	22/18800	0.0195513	0.0469349	0.0250425	AKR1C1/AKR1C3	2
BP	GO:0031065	positive regulation of histone deacetylation	2/185	22/18800	0.0195513	0.0469349	0.0250425	PINK1/LRRK2	2
BP	GO:0032288	myelin assembly	2/185	22/18800	0.0195513	0.0469349	0.0250425	ANK2/TLR2	2
BP	GO:0044546	NLRP3 inflammasome complex assembly	2/185	22/18800	0.0195513	0.0469349	0.0250425	CD36/TREM2	2
BP	GO:0046885	regulation of hormone biosynthetic process	2/185	22/18800	0.0195513	0.0469349	0.0250425	BMP6/EGR1	2
BP	GO:0050765	negative regulation of phagocytosis	2/185	22/18800	0.0195513	0.0469349	0.0250425	ADIPOQ/TLR2	2
BP	GO:0051000	positive regulation of nitric-oxide synthase activity	2/185	22/18800	0.0195513	0.0469349	0.0250425	APOE/TERT	2
BP	GO:0090042	tubulin deacetylation	2/185	22/18800	0.0195513	0.0469349	0.0250425	PRKAA2/MAPT	2
BP	GO:1901032	negative regulation of response to reactive oxygen species	2/185	22/18800	0.0195513	0.0469349	0.0250425	PINK1/LRRK2	2
BP	GO:2000310	regulation of NMDA receptor activity	2/185	22/18800	0.0195513	0.0469349	0.0250425	IFNG/PINK1	2
BP	GO:0051258	protein polymerization	7/185	277/18800	0.0200327	0.0480616	0.0256437	CASQ2/PRKN/HSP90AA1/SNCA/PINK1/MAPT/CCL11	7
BP	GO:0043488	regulation of mRNA stability	5/185	158/18800	0.020135	0.0482491	0.0257437	PNPT1/VIP/ZFP36/E2F1/IGF2BP1	5
BP	GO:0070665	positive regulation of leukocyte proliferation	5/185	158/18800	0.020135	0.0482491	0.0257437	MAPK3/CDKN1A/EPO/IL4/TACR1	5
BP	GO:0010574	regulation of vascular endothelial growth factor production	3/185	59/18800	0.0203724	0.0487303	0.0260005	BRCA1/NOX1/RORA	3
BP	GO:0035773	insulin secretion involved in cellular response to glucose stimulus	3/185	59/18800	0.0203724	0.0487303	0.0260005	GHRL/CFTR/ADCY5	3
BP	GO:0045599	negative regulation of fat cell differentiation	3/185	59/18800	0.0203724	0.0487303	0.0260005	ADIPOQ/RORA/E2F1	3
BP	GO:0060840	artery development	4/185	106/18800	0.0207396	0.0495495	0.0264376	APOE/LOX/APOB/MYLK	4
BP	GO:1903707	negative regulation of hemopoiesis	4/185	106/18800	0.0207396	0.0495495	0.0264376	ADIPOQ/CCL3/IL4/LTF	4
CC	GO:0071682	endocytic vesicle lumen	7/185	23/19594	1.28802e-09	4.3664e-07	3.14549e-07	APOE/HSP90AA1/APOA1/HBB/APOB/HBA1/LTF	7
CC	GO:0045121	membrane raft	17/185	326/19594	1.39128e-08	1.64484e-06	1.18492e-06	NOS1/OLR1/SLC6A4/CAV1/MAPK3/CD36/MAPT/ANK2/TLR2/CNR1/PRNP/LRRK2/DMD/KCNMA1/TREM2/PTGIS/SLC2A4	17
CC	GO:0098857	membrane microdomain	17/185	327/19594	1.45561e-08	1.64484e-06	1.18492e-06	NOS1/OLR1/SLC6A4/CAV1/MAPK3/CD36/MAPT/ANK2/TLR2/CNR1/PRNP/LRRK2/DMD/KCNMA1/TREM2/PTGIS/SLC2A4	17
CC	GO:0043025	neuronal cell body	20/185	482/19594	3.28149e-08	2.16402e-06	1.55893e-06	APOE/HSP90AA1/SNCA/TRPM2/PRKAA2/NPY/MAPT/NGB/VIP/CRYAB/ASS1/NDUFS7/APOB/SST/LRRK2/GLUL/TAC1/IGF2BP1/S100B/UCN	20
CC	GO:0034358	plasma lipoprotein particle	7/185	36/19594	3.95417e-08	2.16402e-06	1.55893e-06	PON1/APOE/PLA2G7/CLU/APOA1/APOB/MSR1	7
CC	GO:1990777	lipoprotein particle	7/185	36/19594	3.95417e-08	2.16402e-06	1.55893e-06	PON1/APOE/PLA2G7/CLU/APOA1/APOB/MSR1	7
CC	GO:0150034	distal axon	15/185	270/19594	4.46849e-08	2.16402e-06	1.55893e-06	HSP90AA1/SNCA/PINK1/NPY/PRKCB/MAPT/CNR1/PRNP/LRRK2/GLUL/SLC18A3/SNAP25/PRKCG/IGF2BP1/UCN	15
CC	GO:0032994	protein-lipid complex	7/185	39/19594	7.11374e-08	3.01445e-06	2.17156e-06	PON1/APOE/PLA2G7/CLU/APOA1/APOB/MSR1	7
CC	GO:0072562	blood microparticle	11/185	147/19594	1.53239e-07	5.55818e-06	4.00403e-06	PON1/APOE/CLU/KNG1/AGT/APOA1/HBB/PLG/F2/HBA1/BCHE	11
CC	GO:0034364	high-density lipoprotein particle	6/185	27/19594	1.63958e-07	5.55818e-06	4.00403e-06	PON1/APOE/PLA2G7/CLU/APOA1/APOB	6
CC	GO:0005788	endoplasmic reticulum lumen	15/185	311/19594	2.80657e-07	8.64933e-06	6.23085e-06	CASQ2/APOE/CLU/MAPK3/KNG1/APOA1/FMO1/GHRL/TIMP1/APOB/F2/F5/BCHE/PDIA2/SPP1	15
CC	GO:0044306	neuron projection terminus	10/185	129/19594	4.11004e-07	1.16108e-05	8.36428e-06	SNCA/NPY/PRKCB/PRNP/LRRK2/GLUL/DMD/SLC18A3/PRKCG/UCN	10
CC	GO:0062023	collagen-containing extracellular matrix	17/185	429/19594	7.06138e-07	1.84139e-05	1.32651e-05	APOE/ADIPOQ/SOD3/CLU/KNG1/AGT/APOA1/SERPINE1/MMP9/SCARA3/LOX/TIMP1/S100A8/PLG/F2/AGRN/GDF15	17
CC	GO:0030139	endocytic vesicle	15/185	342/19594	9.34269e-07	2.26227e-05	1.6297e-05	APOE/HSP90AA1/CAV1/ADRB2/CD36/MDM2/APOA1/HBB/TLR2/CFTR/APOB/HBA1/SLC18A3/MSR1/LTF	15
CC	GO:0043679	axon terminus	9/185	113/19594	1.25995e-06	2.84749e-05	2.05129e-05	SNCA/NPY/PRKCB/PRNP/LRRK2/GLUL/SLC18A3/PRKCG/UCN	9
CC	GO:0031091	platelet alpha granule	8/185	91/19594	2.36433e-06	5.00942e-05	3.60871e-05	SNCA/CLU/KNG1/CD36/SERPINE1/TIMP1/PLG/F5	8
CC	GO:0034362	low-density lipoprotein particle	4/185	12/19594	3.58927e-06	7.15742e-05	5.1561e-05	APOE/PLA2G7/APOB/MSR1	4
CC	GO:0016234	inclusion body	7/185	74/19594	6.30165e-06	0.000118681	8.54961e-05	PRKN/SNCA/CLU/PINK1/MAPT/PRNP/LRRK2	7
CC	GO:0031983	vesicle lumen	13/185	327/19594	1.45555e-05	0.000257967	0.000185836	HSP90AA1/CLU/KNG1/APOA1/SERPINE1/GHRL/TIMP1/S100A8/APOB/PLG/F5/CXCL1/LTF	13
CC	GO:0043204	perikaryon	9/185	153/19594	1.52193e-05	0.000257967	0.000185836	TRPM2/NPY/NGB/VIP/CRYAB/ASS1/LRRK2/GLUL/UCN	9
CC	GO:0030666	endocytic vesicle membrane	10/185	194/19594	1.62053e-05	0.0002616	0.000188453	APOE/CAV1/ADRB2/CD36/MDM2/TLR2/CFTR/APOB/SLC18A3/MSR1	10
CC	GO:0031093	platelet alpha granule lumen	6/185	67/19594	4.04234e-05	0.000622888	0.000448719	CLU/KNG1/SERPINE1/TIMP1/PLG/F5	6
CC	GO:0016529	sarcoplasmic reticulum	6/185	71/19594	5.62304e-05	0.000825288	0.000594525	NOS1/RYR2/CASQ2/ITPR1/GSTM2/SLC2A4	6
CC	GO:0034774	secretory granule lumen	12/185	322/19594	5.84274e-05	0.000825288	0.000594525	HSP90AA1/CLU/KNG1/APOA1/SERPINE1/GHRL/TIMP1/S100A8/PLG/F5/CXCL1/LTF	12
CC	GO:0060205	cytoplasmic vesicle lumen	12/185	325/19594	6.38499e-05	0.000865804	0.000623713	HSP90AA1/CLU/KNG1/APOA1/SERPINE1/GHRL/TIMP1/S100A8/PLG/F5/CXCL1/LTF	12
CC	GO:0098793	presynapse	15/185	492/19594	7.03151e-05	0.0009168	0.000660449	SLC6A4/PRKN/BDNF/SNCA/NPY/PRKCB/CNR1/PRNP/LRRK2/GLUL/SLC18A3/SNAP25/PRKCG/SLC2A4/UCN	15
CC	GO:0005769	early endosome	13/185	389/19594	8.70873e-05	0.00109343	0.00078769	APOE/CAV1/MAPK3/ADRB2/APOA1/NOX1/ANK2/HSPD1/CFTR/AOC3/APOB/LTF/PDLIM4	13
CC	GO:0016528	sarcoplasm	6/185	78/19594	9.54901e-05	0.00115611	0.000832846	NOS1/RYR2/CASQ2/ITPR1/GSTM2/SLC2A4	6
CC	GO:0044853	plasma membrane raft	7/185	113/19594	9.92983e-05	0.00116076	0.000836197	CAV1/MAPK3/CD36/LRRK2/KCNMA1/TREM2/PTGIS	7
CC	GO:0005901	caveola	6/185	82/19594	0.000126187	0.00142592	0.00102721	CAV1/MAPK3/CD36/LRRK2/KCNMA1/PTGIS	6
CC	GO:0005741	mitochondrial outer membrane	9/185	205/19594	0.000148189	0.00157925	0.00113767	PRKN/MAOA/MAOB/PINK1/ASS1/CNR1/LRRK2/KRAS/CPT1B	9
CC	GO:0030426	growth cone	8/185	161/19594	0.000149074	0.00157925	0.00113767	HSP90AA1/SNCA/PINK1/MAPT/CNR1/LRRK2/SNAP25/IGF2BP1	8
CC	GO:0070820	tertiary granule	8/185	164/19594	0.000169267	0.00173884	0.00125263	OLR1/TRPM2/HBB/MMP9/PLAU/SNAP25/CXCL1/LTF	8
CC	GO:0030427	site of polarized growth	8/185	167/19594	0.00019166	0.00191097	0.00137663	HSP90AA1/SNCA/PINK1/MAPT/CNR1/LRRK2/SNAP25/IGF2BP1	8
CC	GO:0030018	Z disc	7/185	127/19594	0.000205696	0.00199231	0.00143523	RYR2/HSPB1/CASQ2/ANK2/CRYAB/DMD/PDLIM4	7
CC	GO:0000800	lateral element	3/185	13/19594	0.000220901	0.00202393	0.00145801	BRCA1/BRCA2/RAD51	3
CC	GO:0042627	chylomicron	3/185	13/19594	0.000220901	0.00202393	0.00145801	APOE/APOA1/APOB	3
CC	GO:0042383	sarcolemma	7/185	131/19594	0.00024892	0.00222063	0.00159971	NOS1/RYR2/CAV1/SNTA1/ANK2/DMD/SLC2A4	7
CC	GO:0099522	cytosolic region	3/185	15/19594	0.000346575	0.00301254	0.00217019	PRKCB/LRRK2/PRKCG	3
CC	GO:0031674	I band	7/185	139/19594	0.000357279	0.00302794	0.00218128	RYR2/HSPB1/CASQ2/ANK2/CRYAB/DMD/PDLIM4	7
CC	GO:0031968	organelle outer membrane	9/185	232/19594	0.000370941	0.00306705	0.00220946	PRKN/MAOA/MAOB/PINK1/ASS1/CNR1/LRRK2/KRAS/CPT1B	9
CC	GO:0019867	outer membrane	9/185	234/19594	0.000394887	0.0031873	0.00229608	PRKN/MAOA/MAOB/PINK1/ASS1/CNR1/LRRK2/KRAS/CPT1B	9
CC	GO:0030669	clathrin-coated endocytic vesicle membrane	5/185	72/19594	0.000596165	0.0047	0.00338581	APOE/ADRB2/CFTR/APOB/SLC18A3	5
CC	GO:0005743	mitochondrial inner membrane	13/185	491/19594	0.000815487	0.00604926	0.0043578	CYP1A1/SLC25A20/CLU/PINK1/ETFDH/SLC25A4/HSPD1/UCP1/NDUFV2/NDUFS7/LRRK2/CYP11A1/CYP24A1	13
CC	GO:0042581	specific granule	7/185	160/19594	0.000827587	0.00604926	0.0043578	OLR1/TRPM2/CD36/PLAU/SNAP25/CXCL1/LTF	7
CC	GO:0034361	very-low-density lipoprotein particle	3/185	20/19594	0.000838688	0.00604926	0.0043578	APOE/APOA1/APOB	3
CC	GO:0034385	triglyceride-rich plasma lipoprotein particle	3/185	20/19594	0.000838688	0.00604926	0.0043578	APOE/APOA1/APOB	3
CC	GO:0097060	synaptic membrane	11/185	373/19594	0.000865219	0.00611061	0.00440199	SLC6A4/SNTA1/ANK2/CRYAB/CNR1/NDUFS7/DMD/KCNMA1/SNAP25/PRKCG/PDLIM4	11
CC	GO:0043195	terminal bouton	4/185	48/19594	0.00108224	0.00748736	0.00539379	NPY/PRNP/LRRK2/SLC18A3	4
CC	GO:0035579	specific granule membrane	5/185	91/19594	0.00171591	0.0114058	0.00821655	OLR1/TRPM2/CD36/PLAU/SNAP25	5
CC	GO:0045334	clathrin-coated endocytic vesicle	5/185	91/19594	0.00171591	0.0114058	0.00821655	APOE/ADRB2/CFTR/APOB/SLC18A3	5
CC	GO:1904724	tertiary granule lumen	4/185	55/19594	0.00180217	0.0117488	0.00846364	HBB/MMP9/CXCL1/LTF	4
CC	GO:0005759	mitochondrial matrix	12/185	473/19594	0.00184457	0.0117983	0.00849931	PNPT1/ACADS/ACADL/HADH/ETFDH/TERT/ARG2/HSPD1/NDUFS7/LRRK2/CYP11A1/RAD51	12
CC	GO:0043292	contractile fiber	8/185	238/19594	0.00195206	0.0122546	0.00882802	RYR2/HSPB1/CASQ2/ANK2/CRYAB/DMD/IDO1/PDLIM4	8
CC	GO:0030667	secretory granule membrane	9/185	312/19594	0.00292965	0.0180573	0.0130082	OLR1/SNCA/CAV1/TRPM2/CD36/TLR2/ITPR1/PLAU/SNAP25	9
CC	GO:0097386	glial cell projection	3/185	33/19594	0.00366853	0.0222077	0.0159981	PINK1/MAPT/GLUL	3
CC	GO:0030017	sarcomere	7/185	209/19594	0.00377456	0.0224487	0.0161717	RYR2/HSPB1/CASQ2/ANK2/CRYAB/DMD/PDLIM4	7
CC	GO:0030665	clathrin-coated vesicle membrane	5/185	111/19594	0.00406684	0.02377	0.0171235	APOE/ADRB2/CFTR/APOB/SLC18A3	5
CC	GO:0031838	haptoglobin-hemoglobin complex	2/185	11/19594	0.0046109	0.0260516	0.0187672	HBB/HBA1	2
CC	GO:1904090	peptidase inhibitor complex	2/185	11/19594	0.0046109	0.0260516	0.0187672	SERPINE1/PLAU	2
CC	GO:0000781	chromosome, telomeric region	6/185	166/19594	0.00499079	0.0275784	0.0198671	BRCA2/TERT/PCNA/ATR/CHEK1/RAD51	6
CC	GO:0070821	tertiary granule membrane	4/185	73/19594	0.00504385	0.0275784	0.0198671	OLR1/TRPM2/PLAU/SNAP25	4
CC	GO:0000794	condensed nuclear chromosome	4/185	74/19594	0.00529343	0.0284837	0.0205192	BRCA1/BRCA2/CHEK1/RAD51	4
CC	GO:0005833	hemoglobin complex	2/185	12/19594	0.00549886	0.0291268	0.0209825	HBB/HBA1	2
CC	GO:0030016	myofibril	7/185	228/19594	0.00603525	0.0314761	0.0226749	RYR2/HSPB1/CASQ2/ANK2/CRYAB/DMD/PDLIM4	7
CC	GO:0030135	coated vesicle	8/185	290/19594	0.0064252	0.0330022	0.0237743	APOE/ADRB2/HSPD1/CFTR/APOB/F5/SLC18A3/SLC2A4	8
CC	GO:0000795	synaptonemal complex	3/185	41/19594	0.00678333	0.0338169	0.0243612	BRCA1/BRCA2/RAD51	3
CC	GO:0099086	synaptonemal structure	3/185	41/19594	0.00678333	0.0338169	0.0243612	BRCA1/BRCA2/RAD51	3
CC	GO:0043020	NADPH oxidase complex	2/185	14/19594	0.00748837	0.0367907	0.0265035	NOX4/NOX1	2
CC	GO:0005798	Golgi-associated vesicle	4/185	84/19594	0.00825514	0.039418	0.0283961	CFTR/LRRK2/SLC18A3/SLC2A4	4
CC	GO:1990391	DNA repair complex	3/185	44/19594	0.00825568	0.039418	0.0283961	BRCA1/BRCA2/FANCD2	3
CC	GO:0000152	nuclear ubiquitin ligase complex	3/185	45/19594	0.00878486	0.0413621	0.0297966	BRCA1/BRCA2/RAD51	3
CC	GO:0005581	collagen trimer	4/185	86/19594	0.00895468	0.0415841	0.0299565	ADIPOQ/SCARA3/LOX/MSR1	4
CC	GO:0032592	integral component of mitochondrial membrane	4/185	88/19594	0.00969183	0.044085	0.0317582	PINK1/ETFDH/SLC25A4/CNR1	4
CC	GO:0043034	costamere	2/185	16/19594	0.00975333	0.044085	0.0317582	ANK2/DMD	2
CC	GO:0030136	clathrin-coated vesicle	6/185	192/19594	0.00991295	0.044217	0.0318532	APOE/ADRB2/CFTR/APOB/SLC18A3/SLC2A4	6
CC	GO:0098573	intrinsic component of mitochondrial membrane	4/185	90/19594	0.0104673	0.0460835	0.0331979	PINK1/ETFDH/SLC25A4/CNR1	4
CC	GO:0016010	dystrophin-associated glycoprotein complex	2/185	17/19594	0.0109857	0.047141	0.0339597	SNTA1/DMD	2
CC	GO:0031092	platelet alpha granule membrane	2/185	17/19594	0.0109857	0.047141	0.0339597	SNCA/CD36	2
CC	GO:0031970	organelle envelope lumen	4/185	93/19594	0.0117041	0.0495961	0.0357283	PNPT1/PINK1/TXNIP/BCHE	4
MF	GO:0020037	heme binding	17/185	139/18410	4.87172e-14	2.89867e-11	1.89741e-11	NOS1/CYP3A4/CYP1A1/NOX4/CYP2C19/PTGS1/TPO/HBB/CYP2B6/NGB/LPO/CYP19A1/HBA1/CYP11A1/CYP24A1/PTGIS/IDO1	17
MF	GO:0046906	tetrapyrrole binding	17/185	149/18410	1.56231e-13	4.64787e-11	3.04239e-11	NOS1/CYP3A4/CYP1A1/NOX4/CYP2C19/PTGS1/TPO/HBB/CYP2B6/NGB/LPO/CYP19A1/HBA1/CYP11A1/CYP24A1/PTGIS/IDO1	17
MF	GO:0004497	monooxygenase activity	13/185	103/18410	3.39365e-11	6.73074e-09	4.40579e-09	NOS1/CYP3A4/CYP1A1/CYP2C19/FMO1/CYP2B6/FMO2/AKR1C1/CYP19A1/CYP11A1/AKR1C3/CYP24A1/PTGIS	13
MF	GO:0048018	receptor ligand activity	24/185	489/18410	1.45206e-10	2.15994e-08	1.41385e-08	OSGIN1/CXCL8/IFNG/BDNF/ADIPOQ/AGT/APOA1/NPY/EPO/BMP6/GHRL/VIP/TIMP1/CCL3/SST/F2/CCL11/IL4/CXCL1/FGF2/UCN2/GDF15/SPP1/UCN	24
MF	GO:0030546	signaling receptor activator activity	24/185	496/18410	1.9391e-10	2.30753e-08	1.51046e-08	OSGIN1/CXCL8/IFNG/BDNF/ADIPOQ/AGT/APOA1/NPY/EPO/BMP6/GHRL/VIP/TIMP1/CCL3/SST/F2/CCL11/IL4/CXCL1/FGF2/UCN2/GDF15/SPP1/UCN	24
MF	GO:0016709	oxidoreductase activity, acting on paired donors, with incorporation or reduction of molecular oxygen, NAD(P)H as one donor, and incorporation of one atom of oxygen	9/185	43/18410	3.61176e-10	3.58166e-08	2.34447e-08	NOS1/CYP3A4/CYP1A1/CYP2C19/FMO1/CYP2B6/FMO2/AKR1C1/AKR1C3	9
MF	GO:0001540	amyloid-beta binding	11/185	81/18410	5.15284e-10	3.82416e-08	2.50321e-08	APOE/CLU/ADRB2/CD36/APOA1/TLR2/CRYAB/PRNP/BCHE/TREM2/MSR1	11
MF	GO:0071813	lipoprotein particle binding	8/185	31/18410	5.78444e-10	3.82416e-08	2.50321e-08	CRP/APOE/CD36/APOA1/MAPT/HSPD1/TREM2/MSR1	8
MF	GO:0071814	protein-lipid complex binding	8/185	31/18410	5.78444e-10	3.82416e-08	2.50321e-08	CRP/APOE/CD36/APOA1/MAPT/HSPD1/TREM2/MSR1	8
MF	GO:0016209	antioxidant activity	11/185	85/18410	8.75752e-10	5.21072e-08	3.41082e-08	APOE/SOD3/GPX3/PTGS1/GLRX/TPO/HBB/GSTA1/LPO/HBA1/GSTM2	11
MF	GO:0016705	oxidoreductase activity, acting on paired donors, with incorporation or reduction of molecular oxygen	14/185	177/18410	3.14413e-09	1.70069e-07	1.11323e-07	NOS1/CYP3A4/CYP1A1/CYP2C19/PTGS1/FMO1/CYP2B6/FMO2/AKR1C1/CYP19A1/CYP11A1/AKR1C3/CYP24A1/PTGIS	14
MF	GO:0019825	oxygen binding	8/185	39/18410	4.21224e-09	2.08857e-07	1.36713e-07	CYP3A4/CYP1A1/NOX4/CYP2C19/HBB/NGB/CYP19A1/HBA1	8
MF	GO:0050660	flavin adenine dinucleotide binding	10/185	85/18410	1.3415e-08	6.13995e-07	4.01907e-07	NOS1/MAOA/ACADS/NOX4/MAOB/ACADL/ETFDH/FMO1/FMO2/ACOX2	10
MF	GO:0004601	peroxidase activity	8/185	52/18410	4.60927e-08	1.95894e-06	1.28228e-06	GPX3/PTGS1/TPO/HBB/GSTA1/LPO/HBA1/GSTM2	8
MF	GO:0016684	oxidoreductase activity, acting on peroxide as acceptor	8/185	56/18410	8.40756e-08	3.335e-06	2.18301e-06	GPX3/PTGS1/TPO/HBB/GSTA1/LPO/HBA1/GSTM2	8
MF	GO:0005506	iron ion binding	11/185	151/18410	3.71317e-07	1.38083e-05	9.03863e-06	CYP3A4/SNCA/CYP1A1/CYP2C19/CYP2B6/CYP19A1/HBA1/CYP11A1/CYP24A1/PTGIS/LTF	11
MF	GO:0033218	amide binding	17/185	402/18410	6.71962e-07	2.35187e-05	1.53948e-05	RYR2/GSTM1/APOE/CLU/ACADL/ADRB2/CD36/APOA1/FKBP5/TLR2/CRYAB/OXTR/PRNP/BCHE/GSTM2/TREM2/MSR1	17
MF	GO:0005125	cytokine activity	13/185	235/18410	7.65615e-07	2.53078e-05	1.65659e-05	CXCL8/IFNG/ADIPOQ/EPO/BMP6/TIMP1/CCL3/CCL11/IL4/CXCL1/FGF2/GDF15/SPP1	13
MF	GO:0001664	G protein-coupled receptor binding	14/185	288/18410	1.3381e-06	3.98465e-05	2.60826e-05	CXCL8/PRKN/AGT/AGTR1/NPY/GHRL/STAT1/PRNP/CCL3/CCL11/TAC1/CXCL1/UCN2/UCN	14
MF	GO:0099106	ion channel regulator activity	10/185	138/18410	1.33938e-06	3.98465e-05	2.60826e-05	NOS1/CAV1/ADRB2/SNTA1/NPY/PRKCB/CFTR/SGK1/ITPR1/KCNE2	10
MF	GO:0031406	carboxylic acid binding	11/185	173/18410	1.43739e-06	4.07259e-05	2.66583e-05	NOS1/ADIPOQ/GSTA1/UCP1/S100A8/AKR1C1/GLUL/AGRN/ACOX2/GSTM2/AKR1C3	11
MF	GO:0016247	channel regulator activity	10/185	143/18410	1.85301e-06	5.01154e-05	3.28044e-05	NOS1/CAV1/ADRB2/SNTA1/NPY/PRKCB/CFTR/SGK1/ITPR1/KCNE2	10
MF	GO:0008395	steroid hydroxylase activity	6/185	38/18410	2.00633e-06	5.1903e-05	3.39745e-05	CYP3A4/CYP1A1/CYP2C19/CYP2B6/CYP19A1/CYP11A1	6
MF	GO:1901681	sulfur compound binding	13/185	267/18410	3.1733e-06	7.86714e-05	5.14965e-05	RYR2/CXCL8/GSTM1/APOE/SOD3/KNG1/ACADL/APOB/F2/AGRN/GSTM2/FGF2/LTF	13
MF	GO:0005179	hormone activity	9/185	122/18410	3.95431e-06	9.41126e-05	6.1604e-05	ADIPOQ/AGT/NPY/EPO/GHRL/VIP/SST/UCN2/UCN	9
MF	GO:0005539	glycosaminoglycan binding	12/185	234/18410	4.51401e-06	0.000101108	6.61827e-05	CXCL8/APOE/SOD3/KNG1/TLR2/PRNP/APOB/F2/AGRN/TREM2/FGF2/LTF	12
MF	GO:0008035	high-density lipoprotein particle binding	4/185	12/18410	4.58807e-06	0.000101108	6.61827e-05	CD36/APOA1/HSPD1/TREM2	4
MF	GO:0042277	peptide binding	14/185	322/18410	4.90991e-06	0.000104336	6.82957e-05	GSTM1/APOE/CLU/ADRB2/CD36/APOA1/TLR2/CRYAB/OXTR/PRNP/BCHE/GSTM2/TREM2/MSR1	14
MF	GO:0008083	growth factor activity	10/185	162/18410	5.68926e-06	0.000116728	7.64075e-05	OSGIN1/BDNF/AGT/BMP6/TIMP1/F2/IL4/CXCL1/FGF2/GDF15	10
MF	GO:0050998	nitric-oxide synthase binding	4/185	13/18410	6.5752e-06	0.000130408	8.53623e-05	SLC6A4/CAV1/SNTA1/DMD	4
MF	GO:0070325	lipoprotein particle receptor binding	5/185	29/18410	9.47769e-06	0.00018191	0.000119075	CRP/APOE/CLU/APOA1/APOB	5
MF	GO:0051087	chaperone binding	8/185	106/18410	1.16431e-05	0.000216489	0.000141709	PRKN/CLU/TERT/MAPT/HSPD1/CFTR/PRNP/PLG	8
MF	GO:0016641	oxidoreductase activity, acting on the CH-NH2 group of donors, oxygen as acceptor	4/185	16/18410	1.63461e-05	0.000294725	0.00019292	MAOA/MAOB/LOX/AOC3	4
MF	GO:0033293	monocarboxylic acid binding	7/185	81/18410	1.71573e-05	0.000300252	0.000196538	GSTA1/UCP1/S100A8/AKR1C1/ACOX2/GSTM2/AKR1C3	7
MF	GO:0001530	lipopolysaccharide binding	5/185	34/18410	2.13214e-05	0.000362463	0.00023726	TLR2/HSPD1/F2/TREM2/LTF	5
MF	GO:0030169	low-density lipoprotein particle binding	4/185	18/18410	2.70538e-05	0.000435055	0.000284777	CRP/CD36/TREM2/MSR1	4
MF	GO:0034185	apolipoprotein binding	4/185	18/18410	2.70538e-05	0.000435055	0.000284777	MAPT/HSPD1/PLG/TREM2	4
MF	GO:0005507	copper ion binding	6/185	61/18410	3.33228e-05	0.000521765	0.000341536	SNCA/SOD3/LOX/PRNP/AOC3/F5	6
MF	GO:0004857	enzyme inhibitor activity	14/185	390/18410	4.17225e-05	0.00062723	0.00041057	HSPB1/SNCA/KNG1/AGT/CDKN1A/TXNIP/SERPINE1/CDKN2A/PRNP/TIMP1/LRRK2/DUSP19/LTF/UCN	14
MF	GO:0016638	oxidoreductase activity, acting on the CH-NH2 group of donors	4/185	20/18410	4.21667e-05	0.00062723	0.00041057	MAOA/MAOB/LOX/AOC3	4
MF	GO:0044325	transmembrane transporter binding	8/185	127/18410	4.3267e-05	0.000627899	0.000411009	NOS1/RYR2/CAV1/SNTA1/ANK2/PRNP/LRRK2/KCNE2	8
MF	GO:0016712	oxidoreductase activity, acting on paired donors, with incorporation or reduction of molecular oxygen, reduced flavin or flavoprotein as one donor, and incorporation of one atom of oxygen	5/185	40/18410	4.80186e-05	0.000680263	0.000445285	CYP3A4/CYP1A1/CYP2C19/CYP2B6/CYP19A1	5
MF	GO:0070182	DNA polymerase binding	4/185	22/18410	6.26705e-05	0.000867184	0.000567639	HSP90AA1/PCNA/FANCD2/RAD51	4
MF	GO:0048156	tau protein binding	5/185	43/18410	6.85546e-05	0.000927046	0.000606823	APOE/HSP90AA1/SNCA/CLU/S100B	5
MF	GO:0010857	calcium-dependent protein kinase activity	4/185	23/18410	7.52705e-05	0.000995244	0.000651464	PINK1/PRKCB/CCL3/PRKCG	4
MF	GO:0050750	low-density lipoprotein particle receptor binding	4/185	24/18410	8.9618e-05	0.00114511	0.000749566	CRP/APOE/CLU/APOB	4
MF	GO:0044389	ubiquitin-like protein ligase binding	12/185	317/18410	9.04543e-05	0.00114511	0.000749566	JUN/PRKN/HSP90AA1/CLU/PINK1/KCNH2/MDM2/CDKN1A/TXNIP/BRCA1/STAT1/HSPD1	12
MF	GO:0070330	aromatase activity	4/185	25/18410	0.000105854	0.00131214	0.0008589	CYP3A4/CYP1A1/CYP2C19/CYP19A1	4
MF	GO:0004364	glutathione transferase activity	4/185	26/18410	0.000124122	0.00150719	0.000986574	GSTM1/GSTA1/GSTM2/GSTA2	4
MF	GO:0005504	fatty acid binding	5/185	49/18410	0.000129349	0.00153925	0.00100756	GSTA1/UCP1/S100A8/ACOX2/GSTM2	5
MF	GO:0035325	Toll-like receptor binding	3/185	12/18410	0.000205463	0.00239706	0.00156906	CD36/TLR2/S100A8	3
MF	GO:0005217	intracellular ligand-gated ion channel activity	4/185	30/18410	0.000220501	0.00248411	0.00162604	RYR2/TRPM2/CFTR/ITPR1	4
MF	GO:0031625	ubiquitin protein ligase binding	11/185	298/18410	0.000221273	0.00248411	0.00162604	JUN/PRKN/HSP90AA1/CLU/PINK1/KCNH2/MDM2/CDKN1A/TXNIP/BRCA1/HSPD1	11
MF	GO:0031072	heat shock protein binding	7/185	123/18410	0.000246068	0.0027113	0.00177476	PRKN/SNCA/CYP1A1/APOA1/FKBP5/MAPT/ZFP36	7
MF	GO:0016651	oxidoreductase activity, acting on NAD(P)H	6/185	88/18410	0.000259991	0.00281263	0.00184109	NOX4/NOX1/NDUFV2/NDUFS7/AKR1C1/AKR1C3	6
MF	GO:0009055	electron transfer activity	7/185	125/18410	0.000271658	0.00288637	0.00188935	NOX4/MAOB/ETFDH/NDUFV2/NDUFS7/CYP19A1/IDO1	7
MF	GO:0008201	heparin binding	8/185	168/18410	0.000302727	0.00316005	0.00206849	CXCL8/APOE/SOD3/KNG1/APOB/F2/FGF2/LTF	8
MF	GO:0016627	oxidoreductase activity, acting on the CH-CH group of donors	5/185	59/18410	0.000313161	0.0032126	0.0021029	ACADS/ACADL/AKR1C1/ACOX2/AKR1C3	5
MF	GO:0005344	oxygen carrier activity	3/185	14/18410	0.000334946	0.00337784	0.00221106	HBB/NGB/HBA1	3
MF	GO:0071855	neuropeptide receptor binding	4/185	36/18410	0.000452195	0.00442209	0.0028946	NPY/TAC1/UCN2/UCN	4
MF	GO:0002020	protease binding	7/185	136/18410	0.000453357	0.00442209	0.0028946	PRKN/PINK1/SERPINE1/BRCA2/PRNP/TIMP1/NDUFS7	7
MF	GO:0004698	calcium-dependent protein kinase C activity	3/185	16/18410	0.000507727	0.0047952	0.00313883	PRKCB/CCL3/PRKCG	3
MF	GO:0035173	histone kinase activity	3/185	16/18410	0.000507727	0.0047952	0.00313883	PRKAA2/PRKCB/CHEK1	3
MF	GO:0005496	steroid binding	6/185	100/18410	0.000517875	0.00481461	0.00315154	CYP3A4/CAV1/APOA1/NR3C2/RORA/PDIA2	6
MF	GO:0061134	peptidase regulator activity	9/185	230/18410	0.000544168	0.00498123	0.0032606	SNCA/CAV1/KNG1/PINK1/AGT/SERPINE1/PRNP/TIMP1/LTF	9
MF	GO:0043177	organic acid binding	7/185	141/18410	0.000562926	0.00502869	0.00329167	NOS1/RYR2/HBB/ASS1/S100A8/GLUL/HBA1	7
MF	GO:0097110	scaffold protein binding	5/185	67/18410	0.000566256	0.00502869	0.00329167	NOS1/HSP90AA1/KCNH2/ADCY5/TREM2	5
MF	GO:0004697	protein kinase C activity	3/185	17/18410	0.000611981	0.00520184	0.00340501	PRKCB/CCL3/PRKCG	3
MF	GO:0015278	calcium-release channel activity	3/185	17/18410	0.000611981	0.00520184	0.00340501	RYR2/TRPM2/ITPR1	3
MF	GO:0048038	quinone binding	3/185	17/18410	0.000611981	0.00520184	0.00340501	ETFDH/AOC3/NDUFS7	3
MF	GO:0019207	kinase regulator activity	9/185	235/18410	0.000634942	0.00532099	0.003483	HSPB1/SNCA/CDKN1A/EPO/GHRL/CDKN2A/DUSP19/TREM2/LTF	9
MF	GO:0004860	protein kinase inhibitor activity	5/185	70/18410	0.000692643	0.00572393	0.00374675	HSPB1/SNCA/CDKN1A/CDKN2A/DUSP19	5
MF	GO:0042379	chemokine receptor binding	5/185	71/18410	0.000739124	0.00602436	0.00394341	CXCL8/STAT1/CCL3/CCL11/CXCL1	5
MF	GO:0019209	kinase activator activity	6/185	110/18410	0.000856797	0.0068169	0.00446219	CDKN1A/EPO/GHRL/DUSP19/TREM2/LTF	6
MF	GO:0051428	peptide hormone receptor binding	3/185	19/18410	0.000859273	0.0068169	0.00446219	VIP/UCN2/UCN	3
MF	GO:0019210	kinase inhibitor activity	5/185	74/18410	0.000892596	0.00693089	0.0045368	HSPB1/SNCA/CDKN1A/CDKN2A/DUSP19	5
MF	GO:0005246	calcium channel regulator activity	4/185	43/18410	0.000896938	0.00693089	0.0045368	NPY/PRKCB/SGK1/ITPR1	4
MF	GO:0017075	syntaxin-1 binding	3/185	20/18410	0.00100347	0.00765466	0.00501057	SLC6A4/LRRK2/SNAP25	3
MF	GO:0016903	oxidoreductase activity, acting on the aldehyde or oxo group of donors	4/185	46/18410	0.00115858	0.00864312	0.00565759	ALDH3A2/ALDH3A1/ADH7/AKR1C3	4
MF	GO:0008391	arachidonic acid monooxygenase activity	3/185	21/18410	0.0011621	0.00864312	0.00565759	CYP1A1/CYP2C19/CYP2B6	3
MF	GO:0019887	protein kinase regulator activity	8/185	207/18410	0.00119374	0.00876881	0.00573987	HSPB1/SNCA/CDKN1A/EPO/GHRL/CDKN2A/DUSP19/LTF	8
MF	GO:0004602	glutathione peroxidase activity	3/185	22/18410	0.00133569	0.00946117	0.00619307	GPX3/GSTA1/GSTM2	3
MF	GO:0009931	calcium-dependent protein serine/threonine kinase activity	3/185	22/18410	0.00133569	0.00946117	0.00619307	PRKCB/CCL3/PRKCG	3
MF	GO:0120020	cholesterol transfer activity	3/185	22/18410	0.00133569	0.00946117	0.00619307	APOE/APOA1/APOB	3
MF	GO:0004674	protein serine/threonine kinase activity	12/185	430/18410	0.00139418	0.00975929	0.00638821	MAPK10/MAPK3/PRKAA2/PINK1/PRKCB/SGK1/ATR/CCL3/LRRK2/CHEK1/MYLK/PRKCG	12
MF	GO:0008009	chemokine activity	4/185	49/18410	0.0014695	0.0101669	0.00665501	CXCL8/CCL3/CCL11/CXCL1	4
MF	GO:0008106	alcohol dehydrogenase (NADP+) activity	3/185	23/18410	0.00152476	0.0101936	0.0066725	AKR1C1/ALDH3A1/AKR1C3	3
MF	GO:0035035	histone acetyltransferase binding	3/185	23/18410	0.00152476	0.0101936	0.0066725	STAT1/PCNA/EGR1	3
MF	GO:0120015	sterol transfer activity	3/185	23/18410	0.00152476	0.0101936	0.0066725	APOE/APOA1/APOB	3
MF	GO:0005126	cytokine receptor binding	9/185	272/18410	0.00176407	0.0116625	0.00763398	CXCL8/IFNG/BDNF/EPO/STAT1/CCL3/CCL11/IL4/CXCL1	9
MF	GO:0048306	calcium-dependent protein binding	5/185	87/18410	0.00184382	0.0120557	0.00789141	NOS1/CASQ2/S100A8/SNAP25/S100B	5
MF	GO:0004252	serine-type endopeptidase activity	7/185	174/18410	0.00191653	0.012395	0.00811347	MMP9/MMP1/PLG/F2/PLAU/MMP3/LTF	7
MF	GO:0050661	NADP binding	4/185	53/18410	0.00196864	0.0125951	0.00824446	NOS1/FMO1/NOX1/FMO2	4
MF	GO:0015459	potassium channel regulator activity	4/185	54/18410	0.00210966	0.0133537	0.00874101	CAV1/ADRB2/SGK1/KCNE2	4
MF	GO:0099604	ligand-gated calcium channel activity	3/185	26/18410	0.00218954	0.0137134	0.0089765	RYR2/TRPM2/ITPR1	3
MF	GO:0004866	endopeptidase inhibitor activity	7/185	180/18410	0.00232077	0.0143839	0.00941541	SNCA/KNG1/AGT/SERPINE1/PRNP/TIMP1/LTF	7
MF	GO:0022836	gated channel activity	10/185	340/18410	0.00236913	0.0145323	0.00951252	RYR2/TRPM2/KCNH2/NOX1/CFTR/CNR1/ITPR1/KCNE2/KCNMA1/SNAP25	10
MF	GO:0016655	oxidoreductase activity, acting on NAD(P)H, quinone or similar compound as acceptor	4/185	57/18410	0.00257428	0.0156296	0.0102308	NDUFV2/NDUFS7/AKR1C1/AKR1C3	4
MF	GO:0030414	peptidase inhibitor activity	7/185	187/18410	0.00287223	0.0172624	0.0112996	SNCA/KNG1/AGT/SERPINE1/PRNP/TIMP1/LTF	7
MF	GO:0016765	transferase activity, transferring alkyl or aryl (other than methyl) groups	4/185	59/18410	0.00292032	0.0172746	0.0113075	GSTM1/GSTA1/GSTM2/GSTA2	4
MF	GO:0016614	oxidoreductase activity, acting on CH-OH group of donors	6/185	140/18410	0.00293232	0.0172746	0.0113075	HADH/ALDH3A2/AKR1C1/ALDH3A1/ADH7/AKR1C3	6
MF	GO:0008236	serine-type peptidase activity	7/185	191/18410	0.00322953	0.0188389	0.0123315	MMP9/MMP1/PLG/F2/PLAU/MMP3/LTF	7
MF	GO:0004033	aldo-keto reductase (NADP) activity	3/185	30/18410	0.00331989	0.0189936	0.0124328	AKR1C1/ALDH3A1/AKR1C3	3
MF	GO:0005184	neuropeptide hormone activity	3/185	30/18410	0.00331989	0.0189936	0.0124328	NPY/VIP/UCN	3
MF	GO:0015276	ligand-gated ion channel activity	6/185	145/18410	0.00348733	0.0195686	0.0128092	RYR2/TRPM2/KCNH2/CFTR/ITPR1/KCNE2	6
MF	GO:0022834	ligand-gated channel activity	6/185	145/18410	0.00348733	0.0195686	0.0128092	RYR2/TRPM2/KCNH2/CFTR/ITPR1/KCNE2	6
MF	GO:0061135	endopeptidase regulator activity	7/185	194/18410	0.00351907	0.0195686	0.0128092	SNCA/KNG1/AGT/SERPINE1/PRNP/TIMP1/LTF	7
MF	GO:0106310	protein serine kinase activity	10/185	360/18410	0.00356276	0.0196282	0.0128482	MAPK10/MAPK3/PRKAA2/PINK1/PRKCB/SGK1/ATR/LRRK2/CHEK1/PRKCG	10
MF	GO:0017171	serine hydrolase activity	7/185	195/18410	0.00361985	0.0197597	0.0129343	MMP9/MMP1/PLG/F2/PLAU/MMP3/LTF	7
MF	GO:0051427	hormone receptor binding	3/185	32/18410	0.00399666	0.0214601	0.0140473	VIP/UCN2/UCN	3
MF	GO:0030295	protein kinase activator activity	5/185	104/18410	0.00400348	0.0214601	0.0140473	CDKN1A/EPO/GHRL/DUSP19/LTF	5
MF	GO:0015643	toxic substance binding	2/185	10/18410	0.00428627	0.0217977	0.0142683	ASS1/EPHX2	2
MF	GO:0016175	superoxide-generating NAD(P)H oxidase activity	2/185	10/18410	0.00428627	0.0217977	0.0142683	NOX4/NOX1	2
MF	GO:0016634	oxidoreductase activity, acting on the CH-CH group of donors, oxygen as acceptor	2/185	10/18410	0.00428627	0.0217977	0.0142683	ACADL/ACOX2	2
MF	GO:0031720	haptoglobin binding	2/185	10/18410	0.00428627	0.0217977	0.0142683	HBB/HBA1	2
MF	GO:0043295	glutathione binding	2/185	10/18410	0.00428627	0.0217977	0.0142683	GSTM1/GSTM2	2
MF	GO:0050786	RAGE receptor binding	2/185	10/18410	0.00428627	0.0217977	0.0142683	S100A8/S100B	2
MF	GO:0030291	protein serine/threonine kinase inhibitor activity	3/185	33/18410	0.00436416	0.0220057	0.0144045	HSPB1/CDKN1A/CDKN2A	3
MF	GO:0016853	isomerase activity	6/185	155/18410	0.00482708	0.0241354	0.0157985	FKBP5/GSTA1/HSPD1/CFTR/PDIA2/PTGIS	6
MF	GO:0002162	dystroglycan binding	2/185	11/18410	0.00520428	0.0249721	0.0163462	DMD/AGRN	2
MF	GO:0030283	testosterone dehydrogenase [NAD(P)] activity	2/185	11/18410	0.00520428	0.0249721	0.0163462	AKR1C1/AKR1C3	2
MF	GO:0032052	bile acid binding	2/185	11/18410	0.00520428	0.0249721	0.0163462	AKR1C1/AKR1C3	2
MF	GO:0032404	mismatch repair complex binding	2/185	11/18410	0.00520428	0.0249721	0.0163462	PCNA/ATR	2
MF	GO:1900750	oligopeptide binding	2/185	11/18410	0.00520428	0.0249721	0.0163462	GSTM1/GSTM2	2
MF	GO:0015248	sterol transporter activity	3/185	36/18410	0.00558687	0.0265935	0.0174075	APOE/APOA1/APOB	3
MF	GO:0099094	ligand-gated cation channel activity	5/185	115/18410	0.00611843	0.0281786	0.0184451	RYR2/TRPM2/KCNH2/ITPR1/KCNE2	5
MF	GO:0003995	acyl-CoA dehydrogenase activity	2/185	12/18410	0.00620404	0.0281786	0.0184451	ACADS/ACADL	2
MF	GO:0004032	alditol:NADP+ 1-oxidoreductase activity	2/185	12/18410	0.00620404	0.0281786	0.0184451	AKR1C1/AKR1C3	2
MF	GO:0004861	cyclin-dependent protein serine/threonine kinase inhibitor activity	2/185	12/18410	0.00620404	0.0281786	0.0184451	CDKN1A/CDKN2A	2
MF	GO:0008179	adenylate cyclase binding	2/185	12/18410	0.00620404	0.0281786	0.0184451	ADRB2/ADCY5	2
MF	GO:1902282	voltage-gated potassium channel activity involved in ventricular cardiac muscle cell action potential repolarization	2/185	12/18410	0.00620404	0.0281786	0.0184451	KCNH2/KCNE2	2
MF	GO:0140104	molecular carrier activity	4/185	73/18410	0.00626588	0.0282439	0.0184878	CLU/HBB/NGB/HBA1	4
MF	GO:0016620	oxidoreductase activity, acting on the aldehyde or oxo group of donors, NAD or NADP as acceptor	3/185	38/18410	0.00650495	0.0291011	0.0190489	ALDH3A2/ALDH3A1/AKR1C3	3
MF	GO:0072582	17-beta-hydroxysteroid dehydrogenase (NADP+) activity	2/185	13/18410	0.00728384	0.0321029	0.0210138	AKR1C1/AKR1C3	2
MF	GO:1901338	catecholamine binding	2/185	13/18410	0.00728384	0.0321029	0.0210138	ADRB2/ADRB3	2
MF	GO:0001223	transcription coactivator binding	3/185	40/18410	0.00750771	0.0326065	0.0213435	TERT/STAT1/RORA	3
MF	GO:0017080	sodium channel regulator activity	3/185	40/18410	0.00750771	0.0326065	0.0213435	NOS1/SNTA1/SGK1	3
MF	GO:0038024	cargo receptor activity	4/185	79/18410	0.00825793	0.0356048	0.0233061	OLR1/CD36/SCARA3/MSR1	4
MF	GO:0044594	17-beta-hydroxysteroid dehydrogenase (NAD+) activity	2/185	14/18410	0.00844199	0.0358785	0.0234852	AKR1C1/AKR1C3	2
MF	GO:0070700	BMP receptor binding	2/185	14/18410	0.00844199	0.0358785	0.0234852	BMP6/GDF15	2
MF	GO:0016616	oxidoreductase activity, acting on the CH-OH group of donors, NAD or NADP as acceptor	5/185	128/18410	0.00950799	0.0391681	0.0256385	HADH/AKR1C1/ALDH3A1/ADH7/AKR1C3	5
MF	GO:0004029	aldehyde dehydrogenase (NAD+) activity	2/185	15/18410	0.00967682	0.0391681	0.0256385	ALDH3A2/ALDH3A1	2
MF	GO:0004707	MAP kinase activity	2/185	15/18410	0.00967682	0.0391681	0.0256385	MAPK10/MAPK3	2
MF	GO:0005041	low-density lipoprotein particle receptor activity	2/185	15/18410	0.00967682	0.0391681	0.0256385	OLR1/CD36	2
MF	GO:0036041	long-chain fatty acid binding	2/185	15/18410	0.00967682	0.0391681	0.0256385	UCP1/S100A8	2
MF	GO:0050664	oxidoreductase activity, acting on NAD(P)H, oxygen as acceptor	2/185	15/18410	0.00967682	0.0391681	0.0256385	NOX4/NOX1	2
MF	GO:0086008	voltage-gated potassium channel activity involved in cardiac muscle cell action potential repolarization	2/185	15/18410	0.00967682	0.0391681	0.0256385	KCNH2/KCNE2	2
MF	GO:0030544	Hsp70 protein binding	3/185	44/18410	0.00977407	0.0392944	0.0257212	PRKN/SNCA/CYP1A1	3
MF	GO:0004030	aldehyde dehydrogenase [NAD(P)+] activity	2/185	16/18410	0.0109867	0.043873	0.0287183	ALDH3A2/ALDH3A1	2
MF	GO:0005044	scavenger receptor activity	3/185	47/18410	0.0117076	0.0458292	0.0299988	CD36/SCARA3/MSR1	3
MF	GO:0008138	protein tyrosine/serine/threonine phosphatase activity	3/185	47/18410	0.0117076	0.0458292	0.0299988	DUSP1/CDKN3/DUSP19	3
MF	GO:0048020	CCR chemokine receptor binding	3/185	47/18410	0.0117076	0.0458292	0.0299988	STAT1/CCL3/CCL11	3
MF	GO:0008392	arachidonic acid epoxygenase activity	2/185	17/18410	0.01237	0.047389	0.0310198	CYP2C19/CYP2B6	2
MF	GO:0017081	chloride channel regulator activity	2/185	17/18410	0.01237	0.047389	0.0310198	CFTR/SGK1	2
MF	GO:0016879	ligase activity, forming carbon-nitrogen bonds	3/185	48/18410	0.0123975	0.047389	0.0310198	QRSL1/ASS1/GLUL	3
MF	GO:0043178	alcohol binding	4/185	89/18410	0.0124247	0.047389	0.0310198	CAV1/APOA1/ITPR1/ADH7	4
MF	GO:0120013	lipid transfer activity	3/185	49/18410	0.0131102	0.0493309	0.0322909	APOE/APOA1/APOB	3
MF	GO:0005249	voltage-gated potassium channel activity	4/185	91/18410	0.0133929	0.0493309	0.0322909	KCNH2/KCNE2/KCNMA1/SNAP25	4
MF	GO:0003779	actin binding	10/185	439/18410	0.0135209	0.0493309	0.0322909	SLC6A4/PRKN/SNCA/SNTA1/MAPT/LRRK2/MYLK/DMD/KCNMA1/PDLIM4	10
MF	GO:0004303	estradiol 17-beta-dehydrogenase activity	2/185	18/18410	0.0138251	0.0493309	0.0322909	AKR1C1/AKR1C3	2
MF	GO:0004708	MAP kinase kinase activity	2/185	18/18410	0.0138251	0.0493309	0.0322909	MAPK10/MAPK3	2
MF	GO:0030228	lipoprotein particle receptor activity	2/185	18/18410	0.0138251	0.0493309	0.0322909	OLR1/CD36	2
MF	GO:0042834	peptidoglycan binding	2/185	18/18410	0.0138251	0.0493309	0.0322909	TLR2/TREM2	2
MF	GO:0043395	heparan sulfate proteoglycan binding	2/185	18/18410	0.0138251	0.0493309	0.0322909	APOE/AGRN	2
MF	GO:0045236	CXCR chemokine receptor binding	2/185	18/18410	0.0138251	0.0493309	0.0322909	CXCL8/CXCL1	2
MF	GO:0047834	D-threo-aldose 1-dehydrogenase activity	2/185	18/18410	0.0138251	0.0493309	0.0322909	AKR1C1/AKR1C3	2
MF	GO:0016860	intramolecular oxidoreductase activity	3/185	50/18410	0.0138458	0.0493309	0.0322909	GSTA1/PDIA2/PTGIS	3
MF	GO:0015631	tubulin binding	9/185	376/18410	0.0139839	0.0495265	0.0324189	PRKN/SNCA/BRCA1/BRCA2/MAPT/CRYAB/PRNP/S100A8/LRRK2	9

## Sheet: Supplementary Table S6
Supplementary Table S6：102 oxidative stress-related lncRNA
ID
AC000061.1
H19
LINC01558
LINC00467
LINC01116
SNHG16
AL357033.1
AC090152.1
TPT1-AS1
MIR31HG
SNHG11
MIR1-1HG-AS1
TMEM51-AS1
LINC01106
C8orf31
DLGAP1-AS1
ZFAS1
LINC00324
LINC00174
EIF3J-DT
FLJ37453
ACTA2-AS1
LINC01559
OGFRP1
TP53TG1
LINC01006
PRKCZ-AS1
TSPEAR-AS2
MIR22HG
AC091057.1
LINC00265
PAX8-AS1
COLCA1
PDXDC2P-NPIPB14P
LINC01560
SNHG17
CTBP1-DT
CH17-340M24.3
MIRLET7BHG
AL157838.1
AC011450.1
AC122129.1
SNHG12
DSCR8
FLVCR1-DT
AL078581.1
AL445248.1
POLH-AS1
PDCD4-AS1
AC083799.1
LINC02487
SERTAD4-AS1
SNHG5
ARRDC1-AS1
LINC00963
PSMB8-AS1
C1orf195
LINC01123
LINC01556
LINC01291
ST8SIA6-AS1
FAM201A
AC021218.1
LINC00654
C1RL-AS1
AC108134.1
DUXAP8
HCP5
THUMPD3-AS1
AC015982.1
LINC01089
AC016747.1
UCA1
PAXIP1-AS2
APTR
KANSL1-AS1
AC087491.1
MEG3
AC010168.1
CD27-AS1
AC025171.2
DHRS4-AS1
MIR17HG
AC007731.1
ARHGAP27P1-BPTFP1-KPNA2P3
AC009403.1
MIF-AS1
AL033519.3
AL096855.1
AL513534.1
AC053527.1
PPP3CB-AS1
EXOC3-AS1
AC106876.1
LINC01124
AL590666.1
AC005104.1
AL441992.1
RABGAP1L-IT1
HLA-DQB1-AS1
AL355001.1
DIP2A-IT1

## Sheet: Supplementary Table S7
Supplementary Table S7：33 oxidative stress-related lncRNA were screened using Random survival Forest analysis
ID
ARRDC1-AS1
DIP2A-IT1
LINC00324
SNHG17
SERTAD4-AS1
FLJ37453
LINC00963
OGFRP1
PDCD4-AS1
EXOC3-AS1
DSCR8
AL590666.1
AL441992.1
ST8SIA6-AS1
LINC01124
AC091057.1
MEG3
AL033519.3
PSMB8-AS1
AC015982.1
DUXAP8
TP53TG1
AC087491.1
COLCA1
ARHGAP27P1-BPTFP1-KPNA2P3
LINC01558
SNHG12
PAX8-AS1
AL355001.1
SNHG11
CH17-340M24.3
LINC01106
SNHG5

## Sheet: Supplementary Table S8
Supplementary Table S8：Multivariate cox regression analysis of 8 lncRNAs
ID	coef	HR	HR.95L	HR.95H	pvalue
AL355001.1	-1.38718	0.249778	0.127691	0.488592	5.07e-05
AC091057.1	-0.375033	0.687267	0.475981	0.992342	0.0453943
ARRDC1-AS1	-0.335146	0.715234	0.43809	1.16771	0.18023
COLCA1	-0.209434	0.811043	0.655984	1.00275	0.0530448
SNHG5	0.0203601	1.02057	0.854446	1.21899	0.822282
DUXAP8	0.301443	1.35181	0.967328	1.88911	0.0774927
TP53TG1	0.439361	1.55172	0.959631	2.50911	0.0731478
DIP2A-IT1	1.36815	3.92808	2.2109	6.97896	3.08e-06

## Sheet: Supplementary Table S9
Supplementary Table S9: The reslut of Pearson's correlation analysis
gene	lncRNA	cor	pvalue
ADCY5	AC091057.1	-0.257042	4.51124e-07
ADRB2	AC091057.1	-0.23587	3.88077e-06
ANK2	AC091057.1	-0.234678	4.35564e-06
AOC3	AC091057.1	-0.311807	6.72154e-10
ATR	AC091057.1	0.332212	4.10721e-11
BMP6	AC091057.1	-0.241236	2.29104e-06
BRCA1	AC091057.1	0.351132	2.53959e-12
BRCA2	AC091057.1	0.307395	1.19695e-09
CASP2	AC091057.1	0.27294	7.86827e-08
CASQ2	AC091057.1	-0.2124	3.37166e-05
CAV1	AC091057.1	-0.219924	1.72874e-05
CDKN1A	AC091057.1	-0.32286	1.51787e-10
CDKN2A	AC091057.1	0.29176	8.57407e-09
CDKN2A	ARRDC1-AS1	0.298727	3.61784e-09
CDKN2A	DUXAP8	0.291038	9.36316e-09
CDKN3	AC091057.1	0.271441	9.32203e-08
CDKN3	SNHG5	0.223732	1.22182e-05
CHEK1	AC091057.1	0.363024	4.00313e-13
CLU	TP53TG1	0.200599	9.17477e-05
CLU	AC091057.1	-0.266213	1.67047e-07
CRP	TP53TG1	0.209438	4.35786e-05
CRYAB	AC091057.1	-0.311882	6.65492e-10
CYP2B6	TP53TG1	0.274256	6.77447e-08
DMD	AC091057.1	-0.205495	6.09818e-05
DNMT1	AC091057.1	0.236543	3.63512e-06
DUSP1	AC091057.1	-0.27518	6.09594e-08
DUSP19	AL355001.1	0.252895	6.98364e-07
DUSP19	DIP2A-IT1	0.277716	4.55321e-08
E2F1	AC091057.1	0.27112	9.66534e-08
E2F1	ARRDC1-AS1	0.311869	6.66685e-10
FANCD2	TP53TG1	-0.242824	1.95544e-06
FANCD2	AC091057.1	0.414861	4.94815e-17
FGF2	AC091057.1	-0.265289	1.84946e-07
GLUL	AC091057.1	-0.226491	9.46562e-06
GPX3	AC091057.1	-0.241832	2.15904e-06
HADH	DUXAP8	-0.218189	2.02083e-05
HRH2	AC091057.1	-0.200752	9.05986e-05
HSP90AA1	AC091057.1	0.273453	7.42362e-08
HSPB1	AC091057.1	-0.223743	1.22067e-05
HSPD1	AC091057.1	0.30487	1.65818e-09
HSPD1	SNHG5	0.227504	8.61217e-06
IGF2BP1	DUXAP8	0.212812	3.25263e-05
ITPR1	AC091057.1	-0.271344	9.4253e-08
JUNB	AC091057.1	-0.266267	1.66054e-07
KCNE2	COLCA1	0.200405	9.32248e-05
KCNMA1	AC091057.1	-0.253693	6.42363e-07
KLF2	AC091057.1	-0.26255	2.4953e-07
KRAS	TP53TG1	0.244045	1.7301e-06
LRRK2	AC091057.1	-0.203861	6.99645e-05
MAOB	AC091057.1	-0.222091	1.42003e-05
MAPK3	AC091057.1	-0.274193	6.82364e-08
MSR1	AC091057.1	-0.201288	8.66699e-05
MSR1	ARRDC1-AS1	-0.2267	9.28337e-06
MSRB3	AC091057.1	-0.263546	2.23859e-07
MYLK	AC091057.1	-0.238767	2.92423e-06
NDUFV2	AC091057.1	0.305814	1.46857e-09
NDUFV2	DIP2A-IT1	0.285285	1.87286e-08
PCNA	AC091057.1	0.267803	1.40071e-07
PCNA	SNHG5	0.25405	6.1878e-07
PDE5A	AC091057.1	-0.213613	3.03217e-05
PDLIM4	AC091057.1	-0.289984	1.06432e-08
PINK1	AC091057.1	-0.42113	1.49187e-17
PNPT1	AC091057.1	0.372935	8.08709e-14
PNPT1	DUXAP8	0.306954	1.26732e-09
PRKCB	DIP2A-IT1	0.243084	1.90537e-06
PRNP	AC091057.1	-0.280171	3.42319e-08
PTGIS	AC091057.1	-0.262673	2.46229e-07
PTGS1	AC091057.1	-0.317667	3.07708e-10
RAD51	AC091057.1	0.473094	2.60117e-22
SCARA3	AC091057.1	-0.281955	2.77772e-08
SLC25A4	AC091057.1	-0.246581	1.33867e-06
SLC2A4	AC091057.1	-0.221644	1.47902e-05
SNAP25	TP53TG1	0.297038	4.46908e-09
SOD3	AC091057.1	-0.332738	3.81066e-11
TIMP1	AC091057.1	-0.228381	7.93312e-06
TLR2	ARRDC1-AS1	-0.23267	5.28281e-06
TREM2	AC091057.1	-0.27256	8.21493e-08
TXNIP	AC091057.1	-0.247802	1.18198e-06
TXNIP	DIP2A-IT1	0.217344	2.17962e-05
UCN	AC091057.1	0.260992	2.95454e-07
UCN	ARRDC1-AS1	0.280507	3.29138e-08
UCN	AL355001.1	0.219739	1.75783e-05
UCN	DIP2A-IT1	0.289033	1.19437e-08
